# Supplementary material for: miRDDCR: a miRNA-based method to comprehensively infer drug-disease causal relationships
Source: Sci Rep. 2017 Nov 21;7:15921. doi: 10.1038/s41598-017-15716-8 (PMC5698443; doi:10.1038/s41598-017-15716-8)
Supplement: Supplementary file 1 — Supplementary Dataset 1 [file 41598_2017_15716_MOESM1_ESM.xlsx]

## Sheet: 831drugs
CID:137
CID:237
CID:338
CID:444
CID:564
CID:681
CID:702
CID:772
CID:1046
CID:1125
CID:1676
CID:1775
CID:1935
CID:1978
CID:1983
CID:1986
CID:1989
CID:1990
CID:2022
CID:2082
CID:2083
CID:2088
CID:2092
CID:2094
CID:2119
CID:2131
CID:2140
CID:2141
CID:2145
CID:2153
CID:2157
CID:2159
CID:2160
CID:2161
CID:2162
CID:2165
CID:2170
CID:2179
CID:2187
CID:2197
CID:2206
CID:2216
CID:2218
CID:2244
CID:2249
CID:2265
CID:2266
CID:2267
CID:2284
CID:2315
CID:2337
CID:2342
CID:2343
CID:2350
CID:2351
CID:2369
CID:2370
CID:2372
CID:2375
CID:2378
CID:2381
CID:2405
CID:2431
CID:2435
CID:2444
CID:2471
CID:2474
CID:2477
CID:2478
CID:2484
CID:2519
CID:2520
CID:2541
CID:2554
CID:2564
CID:2578
CID:2581
CID:2583
CID:2585
CID:2662
CID:2678
CID:2719
CID:2720
CID:2725
CID:2726
CID:2727
CID:2732
CID:2733
CID:2749
CID:2754
CID:2756
CID:2762
CID:2764
CID:2771
CID:2783
CID:2795
CID:2796
CID:2801
CID:2803
CID:2812
CID:2818
CID:2893
CID:2895
CID:2905
CID:2910
CID:2911
CID:2913
CID:2955
CID:2966
CID:2968
CID:2973
CID:2995
CID:3019
CID:3025
CID:3033
CID:3038
CID:3042
CID:3052
CID:3055
CID:3059
CID:3100
CID:3103
CID:3105
CID:3108
CID:3114
CID:3117
CID:3121
CID:3151
CID:3152
CID:3157
CID:3162
CID:3168
CID:3180
CID:3182
CID:3198
CID:3202
CID:3219
CID:3226
CID:3229
CID:3241
CID:3278
CID:3290
CID:3291
CID:3292
CID:3295
CID:3305
CID:3308
CID:3331
CID:3333
CID:3339
CID:3341
CID:3342
CID:3343
CID:3345
CID:3348
CID:3354
CID:3356
CID:3365
CID:3366
CID:3372
CID:3373
CID:3385
CID:3386
CID:3394
CID:3396
CID:3397
CID:3406
CID:3410
CID:3440
CID:3446
CID:3463
CID:3467
CID:3475
CID:3476
CID:3478
CID:3488
CID:3494
CID:3510
CID:3518
CID:3519
CID:3520
CID:3559
CID:3562
CID:3598
CID:3637
CID:3647
CID:3652
CID:3657
CID:3658
CID:3672
CID:3675
CID:3676
CID:3677
CID:3678
CID:3696
CID:3698
CID:3702
CID:3715
CID:3739
CID:3749
CID:3759
CID:3762
CID:3763
CID:3767
CID:3775
CID:3779
CID:3784
CID:3821
CID:3825
CID:3826
CID:3827
CID:3869
CID:3878
CID:3883
CID:3899
CID:3902
CID:3948
CID:3955
CID:3957
CID:3958
CID:3961
CID:3964
CID:4004
CID:4011
CID:4020
CID:4030
CID:4032
CID:4034
CID:4037
CID:4044
CID:4046
CID:4054
CID:4057
CID:4058
CID:4060
CID:4062
CID:4066
CID:4075
CID:4078
CID:4086
CID:4091
CID:4095
CID:4097
CID:4099
CID:4100
CID:4107
CID:4116
CID:4121
CID:4167
CID:4168
CID:4170
CID:4171
CID:4174
CID:4178
CID:4184
CID:4189
CID:4195
CID:4197
CID:4199
CID:4201
CID:4205
CID:4211
CID:4212
CID:4235
CID:4236
CID:4409
CID:4421
CID:4436
CID:4440
CID:4456
CID:4474
CID:4485
CID:4488
CID:4493
CID:4497
CID:4499
CID:4506
CID:4507
CID:4510
CID:4539
CID:4543
CID:4583
CID:4594
CID:4595
CID:4601
CID:4614
CID:4616
CID:4631
CID:4633
CID:4634
CID:4636
CID:4642
CID:4649
CID:4674
CID:4679
CID:4680
CID:4688
CID:4737
CID:4740
CID:4746
CID:4747
CID:4748
CID:4753
CID:4756
CID:4760
CID:4761
CID:4763
CID:4768
CID:4781
CID:4828
CID:4829
CID:4845
CID:4848
CID:4870
CID:4891
CID:4893
CID:4906
CID:4908
CID:4909
CID:4911
CID:4912
CID:4913
CID:4914
CID:4917
CID:4919
CID:4926
CID:4927
CID:4932
CID:4934
CID:4935
CID:4940
CID:4943
CID:4946
CID:4976
CID:4991
CID:4993
CID:5002
CID:5029
CID:5035
CID:5070
CID:5073
CID:5078
CID:5095
CID:5152
CID:5161
CID:5206
CID:5212
CID:5245
CID:5248
CID:5253
CID:5311
CID:5314
CID:5320
CID:5328
CID:5333
CID:5342
CID:5351
CID:5355
CID:5358
CID:5359
CID:5361
CID:5379
CID:5381
CID:5391
CID:5401
CID:5403
CID:5429
CID:5440
CID:5452
CID:5468
CID:5472
CID:5482
CID:5487
CID:5503
CID:5504
CID:5505
CID:5509
CID:5510
CID:5533
CID:5546
CID:5560
CID:5566
CID:5568
CID:5572
CID:5574
CID:5576
CID:5578
CID:5583
CID:5584
CID:5587
CID:5593
CID:5596
CID:5656
CID:5665
CID:5717
CID:5732
CID:5734
CID:5735
CID:5743
CID:5745
CID:5749
CID:5754
CID:5755
CID:5756
CID:5757
CID:5770
CID:5775
CID:5790
CID:5816
CID:5819
CID:5833
CID:5850
CID:5865
CID:5870
CID:5875
CID:5878
CID:5906
CID:5910
CID:5920
CID:5936
CID:5965
CID:5978
CID:5983
CID:5991
CID:5994
CID:5995
CID:6000
CID:6005
CID:6013
CID:6018
CID:6024
CID:6041
CID:6047
CID:6058
CID:6077
CID:6082
CID:6098
CID:6126
CID:6215
CID:6230
CID:6253
CID:6256
CID:6291
CID:6307
CID:6476
CID:6726
CID:6729
CID:6741
CID:6834
CID:6883
CID:7028
CID:7099
CID:7638
CID:7699
CID:7741
CID:8223
CID:8226
CID:8271
CID:8280
CID:8550
CID:8612
CID:8969
CID:9034
CID:9046
CID:9051
CID:9270
CID:9294
CID:9346
CID:9429
CID:9433
CID:9434
CID:9444
CID:9565
CID:9642
CID:9782
CID:9878
CID:10180
CID:10518
CID:10531
CID:10547
CID:10607
CID:10631
CID:10635
CID:10770
CID:10917
CID:11289
CID:11291
CID:12620
CID:13109
CID:13769
CID:14677
CID:15130
CID:15209
CID:16231
CID:16362
CID:16666
CID:16960
CID:17134
CID:19003
CID:19861
CID:20279
CID:20299
CID:21233
CID:23576
CID:23897
CID:23925
CID:23994
CID:24083
CID:24244
CID:25210
CID:25419
CID:26035
CID:26879
CID:26987
CID:28417
CID:28864
CID:30323
CID:30668
CID:30751
CID:31072
CID:31101
CID:31304
CID:31307
CID:31378
CID:31401
CID:31477
CID:31703
CID:32778
CID:33572
CID:33741
CID:33746
CID:33887
CID:34040
CID:34312
CID:34633
CID:34698
CID:36314
CID:36462
CID:36523
CID:36811
CID:37393
CID:37464
CID:37542
CID:37632
CID:37720
CID:38521
CID:38853
CID:38945
CID:39042
CID:39147
CID:39186
CID:39468
CID:39507
CID:39765
CID:40326
CID:40839
CID:40973
CID:41693
CID:41744
CID:41781
CID:41867
CID:42113
CID:42890
CID:43008
CID:43815
CID:44093
CID:44185
CID:47319
CID:47472
CID:47499
CID:47641
CID:48175
CID:50192
CID:50294
CID:50599
CID:51081
CID:51634
CID:52195
CID:52421
CID:53232
CID:53708
CID:54385
CID:54575
CID:54687
CID:54746
CID:54766
CID:54841
CID:54892
CID:55245
CID:55283
CID:55891
CID:56339
CID:56959
CID:57363
CID:57469
CID:57697
CID:59768
CID:60164
CID:60169
CID:60198
CID:60464
CID:60490
CID:60648
CID:60654
CID:60700
CID:60726
CID:60750
CID:60753
CID:60787
CID:60789
CID:60795
CID:60815
CID:60823
CID:60835
CID:60838
CID:60843
CID:60846
CID:60852
CID:60854
CID:60855
CID:60919
CID:60921
CID:60937
CID:60947
CID:60953
CID:60961
CID:61635
CID:62867
CID:62886
CID:62959
CID:65028
CID:65513
CID:65833
CID:65856
CID:65863
CID:65866
CID:65981
CID:65999
CID:68617
CID:68723
CID:68740
CID:68844
CID:68873
CID:71158
CID:71301
CID:71329
CID:71364
CID:71371
CID:71384
CID:71398
CID:71616
CID:72081
CID:72281
CID:72287
CID:74989
CID:77991
CID:77992
CID:77993
CID:77999
CID:82146
CID:82153
CID:91270
CID:91610
CID:92253
CID:104758
CID:104850
CID:104865
CID:107807
CID:108143
CID:110634
CID:110635
CID:115100
CID:115237
CID:115355
CID:119031
CID:119182
CID:123606
CID:123619
CID:123631
CID:124087
CID:126941
CID:129211
CID:132706
CID:146570
CID:147912
CID:148124
CID:148192
CID:148211
CID:149096
CID:150311
CID:151166
CID:151171
CID:152946
CID:152951
CID:156419
CID:157922
CID:176870
CID:208902
CID:208908
CID:216239
CID:216326
CID:216457
CID:235905
CID:247839
CID:287180
CID:439213
CID:439260
CID:439501
CID:439693
CID:440473
CID:441074
CID:441140
CID:441184
CID:441207
CID:441233
CID:441278
CID:441281
CID:441289
CID:441290
CID:441314
CID:441341
CID:441350
CID:441383
CID:443884
CID:443940
CID:443958
CID:443980
CID:444007
CID:444020
CID:444031
CID:444033
CID:444036
CID:445154
CID:446220
CID:446541
CID:448537
CID:451668
CID:656652
CID:656719
CID:657298
CID:667490
CID:688561
CID:908828
CID:941361
CID:941651
CID:969472
CID:1349907
CID:1547484
CID:1548972
CID:1549008
CID:2733526
CID:3000715
CID:3001055
CID:3002977
CID:3005573
CID:3032285
CID:3033538
CID:3033621
CID:3033637
CID:3033825
CID:3034010
CID:3047758
CID:3052776
CID:3062316
CID:3083544
CID:3086654
CID:4369359
CID:5280360
CID:5280723
CID:5280954
CID:5280961
CID:5280962
CID:5281004
CID:5281040
CID:5281042
CID:5281071
CID:5281078
CID:5281081
CID:5281104
CID:5281106
CID:5282054
CID:5282226
CID:5282381
CID:5282411
CID:5282415
CID:5282443
CID:5284537
CID:5284592
CID:5284596
CID:5284604
CID:5284627
CID:5288826
CID:5310966
CID:5311027
CID:5311066
CID:5311067
CID:5311447
CID:5311507
CID:5312154
CID:5324346
CID:5329102
CID:5359268
CID:5359371
CID:5359476
CID:5360373
CID:5360515
CID:5361323
CID:5361463
CID:5362119
CID:5362124
CID:5362129
CID:5362391
CID:5381226
CID:5462340
CID:5484727
CID:5488548
CID:5493444
CID:5702063
CID:5702160
CID:6003770
CID:6178111
CID:6323490
CID:6420006
CID:6436135
CID:6436173
CID:6442177
CID:6443959
CID:6540478
CID:6915944
CID:6918523
CID:16682734

## Sheet: 540miRNAs
hsa-let-7a-1
hsa-let-7a-2
hsa-let-7a-3
hsa-let-7b
hsa-let-7c
hsa-let-7d
hsa-let-7e
hsa-let-7f-1
hsa-let-7g
hsa-let-7i
hsa-mir-1-1
hsa-mir-1-2
hsa-mir-100
hsa-mir-101-1
hsa-mir-101-2
hsa-mir-103a-1
hsa-mir-103a-2
hsa-mir-106a
hsa-mir-106b
hsa-mir-107
hsa-mir-10a
hsa-mir-10b
hsa-mir-1179
hsa-mir-1180
hsa-mir-1181
hsa-mir-1183
hsa-mir-1184-1
hsa-mir-1202
hsa-mir-1207
hsa-mir-122
hsa-mir-1224
hsa-mir-1226
hsa-mir-1227
hsa-mir-1228
hsa-mir-1229
hsa-mir-1231
hsa-mir-1233-1
hsa-mir-1233-2
hsa-mir-1234
hsa-mir-1236
hsa-mir-124-1
hsa-mir-124-2
hsa-mir-124-3
hsa-mir-1245a
hsa-mir-1245b
hsa-mir-1246
hsa-mir-1247
hsa-mir-1249
hsa-mir-1254-1
hsa-mir-1256
hsa-mir-1258
hsa-mir-125a
hsa-mir-125b-1
hsa-mir-125b-2
hsa-mir-126
hsa-mir-1260a
hsa-mir-1266
hsa-mir-127
hsa-mir-1271
hsa-mir-1273a
hsa-mir-1273c
hsa-mir-1273d
hsa-mir-1273e
hsa-mir-1273f
hsa-mir-1273g
hsa-mir-1275
hsa-mir-128-1
hsa-mir-128-2
hsa-mir-1285-1
hsa-mir-1285-2
hsa-mir-1286
hsa-mir-129-1
hsa-mir-129-2
hsa-mir-1290
hsa-mir-1293
hsa-mir-1296
hsa-mir-1299
hsa-mir-1301
hsa-mir-1302-1
hsa-mir-1302-2
hsa-mir-1302-3
hsa-mir-1302-4
hsa-mir-1302-5
hsa-mir-1302-6
hsa-mir-1302-7
hsa-mir-1302-8
hsa-mir-1302-9
hsa-mir-1302-10
hsa-mir-1302-11
hsa-mir-1303
hsa-mir-1305
hsa-mir-1307
hsa-mir-130a
hsa-mir-130b
hsa-mir-132
hsa-mir-1322
hsa-mir-1323
hsa-mir-133a-1
hsa-mir-133a-2
hsa-mir-133b
hsa-mir-134
hsa-mir-135a-1
hsa-mir-135b
hsa-mir-136
hsa-mir-137
hsa-mir-138-1
hsa-mir-138-2
hsa-mir-139
hsa-mir-140
hsa-mir-141
hsa-mir-142
hsa-mir-143
hsa-mir-144
hsa-mir-145
hsa-mir-146a
hsa-mir-1469
hsa-mir-146b
hsa-mir-147a
hsa-mir-147b
hsa-mir-148a
hsa-mir-148b
hsa-mir-149
hsa-mir-15a
hsa-mir-150
hsa-mir-151a
hsa-mir-152
hsa-mir-153-1
hsa-mir-153-2
hsa-mir-154
hsa-mir-155
hsa-mir-15b
hsa-mir-16-1
hsa-mir-16-2
hsa-mir-17
hsa-mir-18a
hsa-mir-181a-1
hsa-mir-181a-2
hsa-mir-181b-1
hsa-mir-181b-2
hsa-mir-181c
hsa-mir-181d
hsa-mir-182
hsa-mir-1827
hsa-mir-183
hsa-mir-184
hsa-mir-185
hsa-mir-186
hsa-mir-187
hsa-mir-188
hsa-mir-24-1
hsa-mir-18b
hsa-mir-190a
hsa-mir-1909
hsa-mir-191
hsa-mir-1915
hsa-mir-192
hsa-mir-193a
hsa-mir-193b
hsa-mir-194-1
hsa-mir-194-2
hsa-mir-195
hsa-mir-196a-1
hsa-mir-196a-2
hsa-mir-196b
hsa-mir-197
hsa-mir-1972-1
hsa-mir-1972-2
hsa-mir-198
hsa-mir-199a-1
hsa-mir-199a-2
hsa-mir-199b
hsa-mir-19a
hsa-mir-19b-1
hsa-mir-19b-2
hsa-mir-20a
hsa-mir-200a
hsa-mir-200b
hsa-mir-200c
hsa-mir-202
hsa-mir-203a
hsa-mir-204
hsa-mir-205
hsa-mir-206
hsa-mir-208a
hsa-mir-208b
hsa-mir-20b
hsa-mir-21
hsa-mir-210
hsa-mir-211
hsa-mir-2110
hsa-mir-212
hsa-mir-214
hsa-mir-215
hsa-mir-216a
hsa-mir-216b
hsa-mir-217
hsa-mir-218-1
hsa-mir-218-2
hsa-mir-219-1
hsa-mir-219-2
hsa-mir-22
hsa-mir-221
hsa-mir-222
hsa-mir-223
hsa-mir-224
hsa-mir-2355
hsa-mir-23a
hsa-mir-23b
hsa-mir-24-2
hsa-mir-25
hsa-mir-26a-1
hsa-mir-26a-2
hsa-mir-26b
hsa-mir-27a
hsa-mir-27b
hsa-mir-28
hsa-mir-2861
hsa-mir-29a
hsa-mir-296
hsa-mir-297
hsa-mir-298
hsa-mir-299
hsa-mir-29b-1
hsa-mir-29b-2
hsa-mir-29c
hsa-mir-300
hsa-mir-301a
hsa-mir-301b
hsa-mir-302a
hsa-mir-302b
hsa-mir-302c
hsa-mir-302d
hsa-mir-302e
hsa-mir-302f
hsa-mir-30a
hsa-mir-30b
hsa-mir-30c-1
hsa-mir-30c-2
hsa-mir-30d
hsa-mir-30e
hsa-mir-31
hsa-mir-3151
hsa-mir-3163
hsa-mir-3179-1
hsa-mir-3179-2
hsa-mir-3179-3
hsa-mir-3186
hsa-mir-3196
hsa-mir-32
hsa-mir-320a
hsa-mir-320b-1
hsa-mir-320b-2
hsa-mir-320c-1
hsa-mir-320c-2
hsa-mir-320d-1
hsa-mir-320d-2
hsa-mir-320e
hsa-mir-323a
hsa-mir-323b
hsa-mir-324
hsa-mir-325
hsa-mir-326
hsa-mir-328
hsa-mir-329-1
hsa-mir-329-2
hsa-mir-33a
hsa-mir-330
hsa-mir-331
hsa-mir-335
hsa-mir-337
hsa-mir-338
hsa-mir-339
hsa-mir-33b
hsa-mir-34a
hsa-mir-340
hsa-mir-342
hsa-mir-345
hsa-mir-346
hsa-mir-34b
hsa-mir-34c
hsa-mir-361
hsa-mir-362
hsa-mir-363
hsa-mir-365a
hsa-mir-367
hsa-mir-369
hsa-mir-370
hsa-mir-371a
hsa-mir-372
hsa-mir-373
hsa-mir-374a
hsa-mir-374b
hsa-mir-375
hsa-mir-376a-1
hsa-mir-376a-2
hsa-mir-376b
hsa-mir-376c
hsa-mir-377
hsa-mir-378a
hsa-mir-379
hsa-mir-380
hsa-mir-381
hsa-mir-382
hsa-mir-383
hsa-mir-384
hsa-mir-409
hsa-mir-410
hsa-mir-411
hsa-mir-412
hsa-mir-421
hsa-mir-422a
hsa-mir-423
hsa-mir-424
hsa-mir-425
hsa-mir-4257
hsa-mir-429
hsa-mir-4306
hsa-mir-431
hsa-mir-432
hsa-mir-433
hsa-mir-448
hsa-mir-449a
hsa-mir-449b
hsa-mir-449c
hsa-mir-450a-1
hsa-mir-450a-2
hsa-mir-450b
hsa-mir-451a
hsa-mir-452
hsa-mir-454
hsa-mir-455
hsa-mir-4792
hsa-mir-483
hsa-mir-484
hsa-mir-485
hsa-mir-486
hsa-mir-487a
hsa-mir-487b
hsa-mir-488
hsa-mir-489
hsa-mir-490
hsa-mir-491
hsa-mir-492
hsa-mir-493
hsa-mir-494
hsa-mir-495
hsa-mir-496
hsa-mir-497
hsa-mir-498
hsa-mir-499a
hsa-mir-500a
hsa-mir-501
hsa-mir-502
hsa-mir-503
hsa-mir-504
hsa-mir-505
hsa-mir-506
hsa-mir-507
hsa-mir-508
hsa-mir-509-1
hsa-mir-510
hsa-mir-511-1
hsa-mir-511-2
hsa-mir-512-1
hsa-mir-512-2
hsa-mir-513a-1
hsa-mir-513a-2
hsa-mir-513b
hsa-mir-513c
hsa-mir-514a-1
hsa-mir-514a-2
hsa-mir-515-1
hsa-mir-515-2
hsa-mir-516a-1
hsa-mir-516a-2
hsa-mir-516b-1
hsa-mir-516b-2
hsa-mir-517a
hsa-mir-517b
hsa-mir-517c
hsa-mir-518a-1
hsa-mir-518a-2
hsa-mir-518c
hsa-mir-518d
hsa-mir-518e
hsa-mir-518f
hsa-mir-519a-1
hsa-mir-519a-2
hsa-mir-519b
hsa-mir-519c
hsa-mir-519d
hsa-mir-519e
hsa-mir-520a
hsa-mir-520b
hsa-mir-520c
hsa-mir-520d
hsa-mir-520e
hsa-mir-520f
hsa-mir-520g
hsa-mir-520h
hsa-mir-521-1
hsa-mir-521-2
hsa-mir-522
hsa-mir-524
hsa-mir-525
hsa-mir-526a-1
hsa-mir-526a-2
hsa-mir-526b
hsa-mir-527
hsa-mir-532
hsa-mir-539
hsa-mir-542
hsa-mir-543
hsa-mir-544a
hsa-mir-544b
hsa-mir-545
hsa-mir-548a-1
hsa-mir-548a-2
hsa-mir-548a-3
hsa-mir-548b
hsa-mir-548c
hsa-mir-548d-1
hsa-mir-548d-2
hsa-mir-548o
hsa-mir-550a-1
hsa-mir-550a-2
hsa-mir-551a
hsa-mir-552
hsa-mir-557
hsa-mir-561
hsa-mir-663a
hsa-mir-564
hsa-mir-566
hsa-mir-567
hsa-mir-569
hsa-mir-570
hsa-mir-571
hsa-mir-572
hsa-mir-574
hsa-mir-575
hsa-mir-576
hsa-mir-577
hsa-mir-582
hsa-mir-583
hsa-mir-584
hsa-mir-589
hsa-mir-590
hsa-mir-591
hsa-mir-592
hsa-mir-593
hsa-mir-595
hsa-mir-596
hsa-mir-598
hsa-mir-599
hsa-mir-600
hsa-mir-601
hsa-mir-602
hsa-mir-603
hsa-mir-605
hsa-mir-608
hsa-mir-610
hsa-mir-611
hsa-mir-612
hsa-mir-614
hsa-mir-615
hsa-mir-616
hsa-mir-617
hsa-mir-619
hsa-mir-621
hsa-mir-622
hsa-mir-624
hsa-mir-625
hsa-mir-627
hsa-mir-628
hsa-mir-629
hsa-mir-630
hsa-mir-632
hsa-mir-633
hsa-mir-634
hsa-mir-635
hsa-mir-636
hsa-mir-637
hsa-mir-638
hsa-mir-640
hsa-mir-642a
hsa-mir-646
hsa-mir-647
hsa-mir-648
hsa-mir-650
hsa-mir-652
hsa-mir-654
hsa-mir-655
hsa-mir-657
hsa-mir-658
hsa-mir-659
hsa-mir-660
hsa-mir-661
hsa-mir-662
hsa-mir-664a
hsa-mir-671
hsa-mir-675
hsa-mir-7-1
hsa-mir-7-2
hsa-mir-7-3
hsa-mir-708
hsa-mir-711
hsa-mir-718
hsa-mir-744
hsa-mir-758
hsa-mir-760
hsa-mir-765
hsa-mir-766
hsa-mir-767
hsa-mir-769
hsa-mir-802
hsa-mir-873
hsa-mir-874
hsa-mir-885
hsa-mir-9-1
hsa-mir-9-2
hsa-mir-9-3
hsa-mir-92a-1
hsa-mir-92a-2
hsa-mir-922
hsa-mir-92b
hsa-mir-93
hsa-mir-933
hsa-mir-935
hsa-mir-938
hsa-mir-941-1
hsa-mir-941-2
hsa-mir-941-3
hsa-mir-941-4
hsa-mir-942
hsa-mir-944
hsa-mir-95
hsa-mir-96
hsa-mir-98
hsa-mir-99a
hsa-mir-99b

## Sheet: 630drug_miRNA_associations
CID:2578	hsa-mir-200c
CID:5757	hsa-let-7b
CID:5757	hsa-let-7c
CID:5757	hsa-let-7d
CID:5757	hsa-let-7e
CID:5757	hsa-let-7g
CID:5757	hsa-let-7i
CID:5757	hsa-mir-107
CID:5757	hsa-mir-10b
CID:5757	hsa-mir-126
CID:5757	hsa-mir-143
CID:5757	hsa-mir-17
CID:5757	hsa-mir-200a
CID:5757	hsa-mir-200b
CID:5757	hsa-mir-200c
CID:5757	hsa-mir-21
CID:5757	hsa-mir-211
CID:5757	hsa-mir-23a
CID:5757	hsa-mir-27a
CID:5757	hsa-mir-27b
CID:5757	hsa-mir-302b
CID:5757	hsa-mir-30b
CID:5757	hsa-mir-337
CID:5757	hsa-mir-34b
CID:5757	hsa-mir-409
CID:5757	hsa-mir-424
CID:5757	hsa-mir-506
CID:5757	hsa-mir-518c
CID:5757	hsa-mir-518d
CID:5757	hsa-mir-518e
CID:5757	hsa-mir-520d
CID:5757	hsa-mir-524
CID:5757	hsa-mir-526b
CID:5757	hsa-mir-98
CID:5757	hsa-mir-15b
CID:5757	hsa-mir-1915
CID:5757	hsa-mir-638
CID:5757	hsa-mir-23b
CID:5757	hsa-mir-542
CID:451668	hsa-mir-107
CID:451668	hsa-mir-181d
CID:451668	hsa-mir-182
CID:451668	hsa-mir-191
CID:451668	hsa-mir-193a
CID:451668	hsa-mir-19a
CID:451668	hsa-mir-20a
CID:451668	hsa-mir-20b
CID:451668	hsa-mir-214
CID:451668	hsa-mir-22
CID:451668	hsa-mir-23b
CID:451668	hsa-mir-25
CID:451668	hsa-mir-27a
CID:451668	hsa-mir-29a
CID:451668	hsa-mir-30b
CID:451668	hsa-mir-31
CID:451668	hsa-mir-494
CID:451668	hsa-mir-93
CID:451668	hsa-let-7g
CID:451668	hsa-let-7i
CID:451668	hsa-mir-106b
CID:451668	hsa-mir-125a
CID:451668	hsa-mir-126
CID:451668	hsa-mir-130a
CID:451668	hsa-mir-155
CID:451668	hsa-mir-15a
CID:451668	hsa-mir-17
CID:451668	hsa-mir-193b
CID:451668	hsa-mir-21
CID:451668	hsa-mir-210
CID:451668	hsa-mir-24-2
CID:451668	hsa-mir-27b
CID:451668	hsa-mir-28
CID:451668	hsa-mir-34a
CID:451668	hsa-mir-424
CID:451668	hsa-mir-638
CID:451668	hsa-mir-145
CID:451668	hsa-mir-302c
CID:9444	hsa-mir-145
CID:9444	hsa-mir-17
CID:9444	hsa-mir-18a
CID:9444	hsa-mir-19a
CID:9444	hsa-mir-19b-1
CID:9444	hsa-mir-20a
CID:3385	hsa-mir-106a
CID:3385	hsa-mir-106b
CID:3385	hsa-mir-10a
CID:3385	hsa-mir-1275
CID:3385	hsa-mir-15b
CID:3385	hsa-mir-17
CID:3385	hsa-mir-182
CID:3385	hsa-mir-18a
CID:3385	hsa-mir-191
CID:3385	hsa-mir-197
CID:3385	hsa-mir-200c
CID:3385	hsa-mir-20a
CID:3385	hsa-mir-222
CID:3385	hsa-mir-29a
CID:3385	hsa-mir-31
CID:3385	hsa-mir-320a
CID:3385	hsa-mir-423
CID:3385	hsa-mir-93
CID:3385	hsa-mir-1226
CID:3385	hsa-mir-501
CID:3385	hsa-let-7d
CID:3385	hsa-let-7e
CID:3385	hsa-let-7g
CID:3385	hsa-mir-1246
CID:3385	hsa-mir-125a
CID:3385	hsa-mir-149
CID:3385	hsa-mir-15a
CID:3385	hsa-mir-1915
CID:3385	hsa-mir-200b
CID:3385	hsa-mir-21
CID:3385	hsa-mir-23a
CID:3385	hsa-mir-23b
CID:3385	hsa-mir-25
CID:3385	hsa-mir-26b
CID:3385	hsa-mir-27a
CID:3385	hsa-mir-27b
CID:3385	hsa-mir-30a
CID:3385	hsa-mir-342
CID:3385	hsa-mir-374b
CID:3385	hsa-mir-454
CID:3385	hsa-mir-483
CID:3385	hsa-mir-574
CID:3385	hsa-mir-575
CID:3385	hsa-mir-638
CID:3385	hsa-mir-671
CID:3385	hsa-let-7b
CID:3385	hsa-mir-10b
CID:3385	hsa-mir-1229
CID:3385	hsa-mir-1273e
CID:3385	hsa-mir-137
CID:3385	hsa-mir-140
CID:3385	hsa-mir-146b
CID:3385	hsa-mir-155
CID:3385	hsa-mir-183
CID:3385	hsa-mir-184
CID:3385	hsa-mir-195
CID:3385	hsa-mir-206
CID:3385	hsa-mir-2355
CID:3385	hsa-mir-299
CID:3385	hsa-mir-29b-1
CID:3385	hsa-mir-30c-2
CID:3385	hsa-mir-3163
CID:3385	hsa-mir-340
CID:3385	hsa-mir-34c
CID:3385	hsa-mir-379
CID:3385	hsa-mir-383
CID:3385	hsa-mir-410
CID:3385	hsa-mir-429
CID:3385	hsa-mir-4306
CID:3385	hsa-mir-486
CID:3385	hsa-mir-494
CID:3385	hsa-mir-522
CID:3385	hsa-mir-525
CID:3385	hsa-mir-592
CID:3385	hsa-mir-617
CID:3385	hsa-mir-627
CID:3385	hsa-mir-628
CID:3385	hsa-mir-633
CID:3385	hsa-mir-708
CID:3385	hsa-mir-711
CID:3385	hsa-mir-765
CID:3385	hsa-mir-132
CID:3385	hsa-mir-135b
CID:3385	hsa-mir-141
CID:3385	hsa-mir-152
CID:3385	hsa-mir-185
CID:3385	hsa-mir-19a
CID:3385	hsa-mir-210
CID:3385	hsa-mir-224
CID:3385	hsa-mir-30e
CID:3385	hsa-mir-1286
CID:3385	hsa-mir-302f
CID:3385	hsa-mir-519c
CID:3385	hsa-mir-758
CID:3385	hsa-mir-766
CID:3385	hsa-mir-145
CID:3385	hsa-mir-34a
CID:5816	hsa-mir-155
CID:60823	hsa-mir-1227
CID:60823	hsa-mir-146b
CID:60823	hsa-mir-147a
CID:60823	hsa-mir-1827
CID:60823	hsa-mir-224
CID:60823	hsa-mir-323b
CID:60823	hsa-mir-331
CID:60823	hsa-mir-409
CID:60823	hsa-mir-448
CID:60823	hsa-mir-487a
CID:60823	hsa-mir-494
CID:60823	hsa-mir-500a
CID:60823	hsa-mir-539
CID:60823	hsa-mir-583
CID:60823	hsa-mir-601
CID:60823	hsa-mir-647
CID:60823	hsa-mir-654
CID:60823	hsa-mir-658
CID:60823	hsa-mir-661
CID:60823	hsa-mir-760
CID:60823	hsa-mir-935
CID:60823	hsa-mir-221
CID:60823	hsa-mir-222
CID:60823	hsa-mir-182
CID:2375	hsa-let-7e
CID:2375	hsa-mir-100
CID:2375	hsa-mir-106a
CID:2375	hsa-mir-141
CID:2375	hsa-mir-143
CID:2375	hsa-mir-144
CID:2375	hsa-mir-149
CID:2375	hsa-mir-152
CID:2375	hsa-mir-17
CID:2375	hsa-mir-200a
CID:2375	hsa-mir-200b
CID:2375	hsa-mir-204
CID:2375	hsa-mir-210
CID:2375	hsa-mir-23b
CID:2375	hsa-mir-30b
CID:2375	hsa-mir-30d
CID:2375	hsa-mir-32
CID:2375	hsa-mir-345
CID:2375	hsa-mir-363
CID:2375	hsa-mir-375
CID:2375	hsa-mir-376c
CID:2375	hsa-mir-377
CID:2375	hsa-mir-381
CID:2375	hsa-mir-424
CID:2375	hsa-mir-429
CID:2375	hsa-mir-557
CID:2375	hsa-mir-629
CID:2375	hsa-mir-99a
CID:31101	hsa-mir-206
CID:31101	hsa-mir-671
CID:60953	hsa-mir-137
CID:2662	hsa-mir-141
CID:2662	hsa-mir-148a
CID:2662	hsa-mir-149
CID:2662	hsa-mir-195
CID:2662	hsa-mir-26b
CID:2662	hsa-mir-29c
CID:2662	hsa-mir-638
CID:2662	hsa-mir-98
CID:446220	hsa-mir-212
CID:446220	hsa-let-7d
CID:446220	hsa-mir-27b
CID:446220	hsa-mir-328
CID:446220	hsa-mir-155
CID:446220	hsa-mir-20a
CID:2995	hsa-mir-18a
CID:2995	hsa-mir-328
CID:5743	hsa-mir-148a
CID:5743	hsa-mir-27a
CID:5743	hsa-mir-27b
CID:5743	hsa-mir-324
CID:448537	hsa-mir-106a
CID:448537	hsa-mir-106b
CID:448537	hsa-mir-126
CID:448537	hsa-mir-130b
CID:448537	hsa-mir-138-1
CID:448537	hsa-mir-146b
CID:448537	hsa-mir-152
CID:448537	hsa-mir-15a
CID:448537	hsa-mir-15b
CID:448537	hsa-mir-16-1
CID:448537	hsa-mir-16-2
CID:448537	hsa-mir-17
CID:448537	hsa-mir-181d
CID:448537	hsa-mir-194-2
CID:448537	hsa-mir-195
CID:448537	hsa-mir-20a
CID:448537	hsa-mir-20b
CID:448537	hsa-mir-218-2
CID:448537	hsa-mir-22
CID:448537	hsa-mir-23a
CID:448537	hsa-mir-25
CID:448537	hsa-mir-324
CID:448537	hsa-mir-335
CID:448537	hsa-mir-337
CID:448537	hsa-mir-345
CID:448537	hsa-mir-346
CID:448537	hsa-mir-34a
CID:448537	hsa-mir-361
CID:448537	hsa-mir-370
CID:448537	hsa-mir-373
CID:448537	hsa-mir-375
CID:448537	hsa-mir-409
CID:448537	hsa-mir-422a
CID:448537	hsa-mir-454
CID:448537	hsa-mir-488
CID:448537	hsa-mir-492
CID:448537	hsa-mir-493
CID:448537	hsa-mir-497
CID:448537	hsa-mir-518d
CID:448537	hsa-mir-520f
CID:448537	hsa-mir-526a-1
CID:448537	hsa-mir-551a
CID:448537	hsa-mir-595
CID:448537	hsa-mir-608
CID:448537	hsa-mir-611
CID:448537	hsa-mir-621
CID:448537	hsa-mir-625
CID:448537	hsa-mir-657
CID:448537	hsa-mir-671
CID:448537	hsa-mir-758
CID:448537	hsa-mir-92b
CID:448537	hsa-mir-93
CID:448537	hsa-mir-9-3
CID:10635	hsa-mir-141
CID:10635	hsa-mir-150
CID:10635	hsa-mir-193a
CID:10635	hsa-mir-21
CID:10635	hsa-mir-22
CID:10635	hsa-mir-221
CID:10635	hsa-mir-29a
CID:10635	hsa-mir-32
CID:10635	hsa-mir-375
CID:10635	hsa-mir-494
CID:10635	hsa-mir-630
CID:10635	hsa-mir-638
CID:10635	hsa-mir-498
CID:3117	hsa-mir-328
CID:148124	hsa-mir-502
CID:148124	hsa-mir-518c
CID:148124	hsa-mir-99b
CID:148124	hsa-mir-100
CID:148124	hsa-mir-200b
CID:31703	hsa-mir-135b
CID:31703	hsa-mir-139
CID:31703	hsa-mir-183
CID:31703	hsa-mir-22
CID:31703	hsa-mir-328
CID:31703	hsa-mir-375
CID:31703	hsa-mir-432
CID:31703	hsa-mir-652
CID:31703	hsa-mir-27b
CID:31703	hsa-mir-34b
CID:31703	hsa-mir-34c
CID:31703	hsa-mir-449a
CID:31703	hsa-mir-449b
CID:31703	hsa-mir-145
CID:31703	hsa-mir-122
CID:31703	hsa-mir-520h
CID:31703	hsa-let-7e
CID:31703	hsa-mir-21
CID:31703	hsa-mir-518c
CID:31703	hsa-mir-520f
CID:3229	hsa-mir-125a
CID:3229	hsa-let-7b
CID:3229	hsa-let-7i
CID:3229	hsa-mir-139
CID:3229	hsa-mir-152
CID:3229	hsa-mir-199b
CID:3229	hsa-mir-23a
CID:3229	hsa-mir-30e
CID:3229	hsa-mir-96
CID:3229	hsa-mir-99a
CID:3229	hsa-mir-122
CID:3229	hsa-mir-126
CID:3229	hsa-mir-143
CID:3229	hsa-mir-18a
CID:3229	hsa-mir-193a
CID:3229	hsa-mir-193b
CID:3229	hsa-mir-205
CID:3229	hsa-mir-21
CID:3229	hsa-mir-212
CID:3229	hsa-mir-29c
CID:3229	hsa-mir-30a
CID:3229	hsa-mir-31
CID:41867	hsa-mir-302b
CID:702	hsa-mir-152
CID:702	hsa-mir-15b
CID:702	hsa-mir-182
CID:702	hsa-mir-183
CID:702	hsa-mir-24-2
CID:702	hsa-mir-25
CID:702	hsa-mir-26b
CID:702	hsa-mir-27a
CID:702	hsa-mir-28
CID:702	hsa-mir-32
CID:702	hsa-mir-497
CID:702	hsa-mir-503
CID:702	hsa-mir-542
CID:36462	hsa-let-7b
CID:36462	hsa-let-7e
CID:36462	hsa-let-7g
CID:36462	hsa-let-7i
CID:36462	hsa-mir-100
CID:36462	hsa-mir-15b
CID:36462	hsa-mir-21
CID:36462	hsa-mir-222
CID:36462	hsa-mir-26b
CID:36462	hsa-mir-638
CID:5790	hsa-mir-1226
CID:5790	hsa-mir-23a
CID:5790	hsa-mir-324
CID:5790	hsa-mir-455
CID:5790	hsa-mir-501
CID:5790	hsa-mir-650
CID:5790	hsa-mir-874
CID:3386	hsa-mir-27b
CID:123631	hsa-mir-134
CID:123631	hsa-mir-487b
CID:123631	hsa-mir-655
CID:60750	hsa-let-7a-1
CID:60750	hsa-let-7b
CID:60750	hsa-let-7c
CID:60750	hsa-let-7d
CID:60750	hsa-mir-1-2
CID:60750	hsa-mir-129-2
CID:60750	hsa-mir-133a-1
CID:60750	hsa-mir-139
CID:60750	hsa-mir-149
CID:60750	hsa-mir-154
CID:60750	hsa-mir-16-1
CID:60750	hsa-mir-186
CID:60750	hsa-mir-187
CID:60750	hsa-mir-194-1
CID:60750	hsa-mir-197
CID:60750	hsa-mir-199a-2
CID:60750	hsa-mir-202
CID:60750	hsa-mir-204
CID:60750	hsa-mir-205
CID:60750	hsa-mir-21
CID:60750	hsa-mir-211
CID:60750	hsa-mir-212
CID:60750	hsa-mir-217
CID:60750	hsa-mir-24-1
CID:60750	hsa-mir-26a-1
CID:60750	hsa-mir-299
CID:60750	hsa-mir-324
CID:60750	hsa-mir-326
CID:60750	hsa-mir-328
CID:60750	hsa-mir-337
CID:60750	hsa-mir-339
CID:60750	hsa-mir-342
CID:60750	hsa-mir-345
CID:60750	hsa-mir-346
CID:60750	hsa-mir-372
CID:60750	hsa-mir-373
CID:60750	hsa-mir-409
CID:60750	hsa-mir-412
CID:60750	hsa-mir-155
CID:60750	hsa-mir-27a
CID:60750	hsa-mir-132
CID:60750	hsa-mir-330
CID:5280961	hsa-mir-223
CID:5280961	hsa-mir-34a
CID:5280961	hsa-mir-27a
CID:3652	hsa-mir-155
CID:3652	hsa-mir-21
CID:60852	hsa-mir-141
CID:60852	hsa-mir-18a
CID:60852	hsa-mir-19a
CID:60838	hsa-mir-1226
CID:60838	hsa-mir-23a
CID:60838	hsa-mir-324
CID:60838	hsa-mir-501
CID:60838	hsa-mir-650
CID:60838	hsa-mir-874
CID:216326	hsa-mir-15a
CID:216326	hsa-mir-193a
CID:216326	hsa-mir-196b
CID:216326	hsa-mir-210
CID:216326	hsa-mir-27b
CID:216326	hsa-mir-300
CID:216326	hsa-mir-34a
CID:216326	hsa-mir-449a
CID:216326	hsa-mir-589
CID:216326	hsa-mir-874
CID:216326	hsa-mir-98
CID:53232	hsa-mir-33b
CID:4091	hsa-let-7b
CID:4091	hsa-mir-200b
CID:4091	hsa-mir-200c
CID:4091	hsa-let-7c
CID:4091	hsa-mir-192
CID:4095	hsa-mir-18a
CID:4212	hsa-mir-324
CID:5288826	hsa-mir-107
CID:5288826	hsa-mir-132
CID:5288826	hsa-mir-1469
CID:5288826	hsa-mir-146a
CID:5288826	hsa-mir-150
CID:5288826	hsa-mir-155
CID:5288826	hsa-mir-15b
CID:5288826	hsa-mir-191
CID:5288826	hsa-mir-1915
CID:5288826	hsa-mir-21
CID:5288826	hsa-mir-221
CID:5288826	hsa-mir-23a
CID:5288826	hsa-mir-23b
CID:5288826	hsa-mir-26b
CID:5288826	hsa-mir-320a
CID:5288826	hsa-mir-423
CID:5288826	hsa-mir-638
CID:5288826	hsa-mir-99b
CID:5288826	hsa-mir-28
CID:5288826	hsa-mir-382
CID:5288826	hsa-mir-133b
CID:36314	hsa-mir-126
CID:36314	hsa-mir-29c
CID:36314	hsa-mir-99b
CID:36314	hsa-mir-30a
CID:36314	hsa-mir-367
CID:36314	hsa-mir-148a
CID:36314	hsa-mir-27a
CID:36314	hsa-mir-27b
CID:36314	hsa-mir-324
CID:5865	hsa-mir-146a
CID:5865	hsa-mir-21
CID:5994	hsa-mir-1229
CID:5994	hsa-mir-130a
CID:5994	hsa-mir-141
CID:5994	hsa-mir-20a
CID:5994	hsa-mir-212
CID:5994	hsa-mir-27b
CID:5994	hsa-mir-29c
CID:5994	hsa-mir-301a
CID:5994	hsa-mir-30b
CID:5994	hsa-mir-30c-1
CID:5994	hsa-mir-30e
CID:5994	hsa-mir-32
CID:5994	hsa-mir-324
CID:5994	hsa-mir-370
CID:5994	hsa-mir-374a
CID:5994	hsa-mir-412
CID:5994	hsa-mir-483
CID:5994	hsa-mir-487b
CID:5994	hsa-mir-513b
CID:5994	hsa-mir-525
CID:5994	hsa-mir-634
CID:5994	hsa-mir-142
CID:5994	hsa-mir-146b
CID:5994	hsa-mir-193b
CID:5994	hsa-mir-21
CID:5994	hsa-mir-625
CID:5994	hsa-mir-633
CID:5381226	hsa-mir-379
CID:5073	hsa-mir-346
CID:5073	hsa-mir-520c
CID:216239	hsa-mir-1290
CID:216239	hsa-mir-219-1
CID:216239	hsa-mir-222
CID:216239	hsa-mir-30a
CID:216239	hsa-mir-522
CID:216239	hsa-mir-548b
CID:216239	hsa-mir-548c
CID:216239	hsa-mir-629
CID:216239	hsa-mir-193a
CID:5329102	hsa-mir-21
CID:5329102	hsa-mir-221
CID:5329102	hsa-mir-222
CID:2733526	hsa-mir-375
CID:6013	hsa-mir-1181
CID:6013	hsa-mir-134
CID:6013	hsa-mir-1915
CID:6013	hsa-mir-29a
CID:6013	hsa-mir-629
CID:60700	hsa-mir-142
CID:60700	hsa-mir-34b
CID:60700	hsa-mir-431
CID:60700	hsa-mir-518c
CID:60700	hsa-mir-1226
CID:60700	hsa-mir-23a
CID:60700	hsa-mir-324
CID:60700	hsa-mir-501
CID:60700	hsa-mir-650
CID:60700	hsa-mir-874
CID:31401	hsa-mir-143
CID:31401	hsa-mir-181d
CID:31401	hsa-mir-302d
CID:31401	hsa-mir-552
CID:31401	hsa-mir-603
CID:31401	hsa-mir-638
CID:3121	hsa-mir-125a
CID:3121	hsa-mir-181c
CID:3121	hsa-mir-21
CID:3121	hsa-mir-31
CID:5978	hsa-mir-210
CID:5978	hsa-mir-494
CID:5978	hsa-mir-93
CID:5311	hsa-let-7b
CID:5311	hsa-mir-106a
CID:5311	hsa-mir-1227
CID:5311	hsa-mir-126
CID:5311	hsa-mir-127
CID:5311	hsa-mir-132
CID:5311	hsa-mir-134
CID:5311	hsa-mir-140
CID:5311	hsa-mir-155
CID:5311	hsa-mir-17
CID:5311	hsa-mir-182
CID:5311	hsa-mir-183
CID:5311	hsa-mir-193b
CID:5311	hsa-mir-197
CID:5311	hsa-mir-200b
CID:5311	hsa-mir-206
CID:5311	hsa-mir-22
CID:5311	hsa-mir-24-1
CID:5311	hsa-mir-299
CID:5311	hsa-mir-30c-1
CID:5311	hsa-mir-30e
CID:5311	hsa-mir-337
CID:5311	hsa-mir-345
CID:5311	hsa-mir-379
CID:5311	hsa-mir-381
CID:5311	hsa-mir-382
CID:5311	hsa-mir-383
CID:5311	hsa-mir-409
CID:5311	hsa-mir-425
CID:5311	hsa-mir-432
CID:5311	hsa-mir-487b
CID:5311	hsa-mir-502
CID:5311	hsa-mir-542
CID:5311	hsa-mir-548c
CID:5311	hsa-mir-574
CID:5311	hsa-mir-593
CID:5311	hsa-mir-595
CID:5311	hsa-mir-629
CID:5311	hsa-mir-654
CID:5311	hsa-mir-660
CID:5311	hsa-mir-744
CID:5311	hsa-mir-760
CID:5311	hsa-mir-769
CID:5311	hsa-mir-96
CID:5311	hsa-mir-99b
CID:5311	hsa-mir-34a
CID:5311	hsa-mir-373

## Sheet: 341diseases
ACTH-Secreting Pituitary Adenoma
AIDS Dementia Complex
Abortion, Habitual
Acquired Immunodeficiency Syndrome
Acute Coronary Syndrome
Acute Kidney Injury
Acute Lung Injury
Adenocarcinoma
Adenoma
Adenoviridae Infections
Adrenal Cortex Neoplasms
Adrenocortical Adenoma
Adrenocortical Carcinoma
Albuminuria
Alopecia
Alzheimer Disease
Amyloidosis
Amyotrophic Lateral Sclerosis
Anemia, Sickle Cell
Angina, Unstable
Anoxia
Antiphospholipid Syndrome
Anus Neoplasms
Anxiety Disorders
Aortic Aneurysm, Abdominal
Aortic Aneurysm, Thoracic
Aortic Valve Insufficiency
Aortic Valve Stenosis
Arrhythmias, Cardiac
Arthritis
Arthritis, Psoriatic
Arthritis, Rheumatoid
Asthma
Astrocytoma
Atherosclerosis
Atrial Fibrillation
Atrophy
Autistic Disorder
Autoimmune Diseases
Azoospermia
Barrett Esophagus
Behcet Syndrome
Biliary Atresia
Biliary Tract Neoplasms
Brain Injuries
Brain Ischemia
Brain Neoplasms
Breast Neoplasms
Burkitt Lymphoma
Burns
Carcinoma
Carcinoma, Basal Cell
Carcinoma, Ductal, Breast
Carcinoma, Ehrlich Tumor
Carcinoma, Embryonal
Carcinoma, Endometrioid
Carcinoma, Hepatocellular
Carcinoma, Neuroendocrine
Carcinoma, Non-Small-Cell Lung
Carcinoma, Renal Cell
Carcinoma, Small Cell
Carcinoma, Squamous Cell
Cardiomegaly
Cardiomyopathies
Cardiomyopathy, Dilated
Cardiomyopathy, Hypertrophic
Cardiovascular Diseases
Carotid Artery Diseases
Cataract
Central Nervous System Diseases
Cerebellar Neoplasms
Cerebral Hemorrhage
Cerebral Infarction
Cervical Intraepithelial Neoplasia
Child Development Disorders, Pervasive
Chlamydia Infections
Cholangiocarcinoma
Cholesteatoma
Chondrodysplasia Punctata
Chordoma
Choriocarcinoma
Cicatrix
Cocaine-Related Disorders
Colitis
Colitis, Ulcerative
Colonic Neoplasms
Colorectal Neoplasms
Colorectal Neoplasms, Hereditary Nonpolyposis
Coronary Artery Disease
Creutzfeldt-Jakob Syndrome
Crohn Disease
Cystic Fibrosis
Cystitis, Interstitial
Dementia
Demyelinating Diseases
Dermatitis, Atopic
Diabetes Complications
Diabetes Mellitus
Diabetes Mellitus, Type 1
Diabetes Mellitus, Type 2
Diabetic Nephropathies
Diabetic Retinopathy
Digestive System Neoplasms
Distal Myopathies
Down Syndrome
Drug-Induced Liver Injury
Dyslipidemias
Dyspepsia
Eclampsia
Eczema
Encephalomyelitis, Autoimmune, Experimental
Endometrial Neoplasms
Endometriosis
Endomyocardial Fibrosis
Eosinophilic Esophagitis
Ependymoma
Esophageal Neoplasms
Eye Abnormalities
Fanconi Anemia
Fatty Liver
Fatty Liver, Alcoholic
Fibrosarcoma
Fibrosis
Focal Epithelial Hyperplasia
Fragile X Syndrome
Frontotemporal Lobar Degeneration
Gastritis, Atrophic
Gastrointestinal Neoplasms
Gerstmann-Straussler-Scheinker Disease
Giant Cell Tumors
Glioblastoma
Glioma
Glomerulonephritis
Glomerulonephritis, IGA
Gout
Graft vs Host Disease
Granulosa Cell Tumor
Graves Disease
HIV Infections
Hamartoma Syndrome, Multiple
Hand, Foot and Mouth Disease
Head and Neck Neoplasms
Hearing Loss
Heart Defects, Congenital
Heart Diseases
Heart Failure
Hemangioma
Hemangiosarcoma
Hematologic Neoplasms
Hepatitis
Hepatitis B
Hepatitis B, Chronic
Hepatitis C
Hepatitis C, Chronic
Hepatitis E
Hepatitis, Chronic
Hepatoblastoma
Hodgkin Disease
Huntington Disease
Hyperglycemia
Hyperlipidemias
Hypertension
Hypertrophy
Hypertrophy, Left Ventricular
Hypopharyngeal Neoplasms
Hypoxia-Ischemia, Brain
Infertility, Male
Inflammation
Inflammatory Bowel Diseases
Influenza, Human
Intellectual Disability
Intracranial Aneurysm
Irritable Bowel Syndrome
Ischemia
Keloid
Keratoconus
Kidney Diseases
Kidney Failure, Chronic
Kidney Neoplasms
Laryngeal Neoplasms
Leiomyoma
Leiomyosarcoma
Leprosy
Leukemia
Leukemia, B-Cell
Leukemia, Biphenotypic, Acute
Leukemia, Lymphocytic, Chronic, B-Cell
Leukemia, Myelogenous, Chronic, BCR-ABL Positive
Leukemia, Myeloid
Leukemia, Myeloid, Acute
Leukemia, Myeloid, Chronic-Phase
Leukemia, Promyelocytic, Acute
Leukemia-Lymphoma, Adult T-Cell
Leukoplakia, Oral
Lichen Planus, Oral
Lipid Metabolism Disorders
Liposarcoma
Liver Cirrhosis
Liver Cirrhosis, Biliary
Liver Diseases
Liver Diseases, Alcoholic
Liver Failure
Liver Neoplasms
Long QT Syndrome
Lung Diseases
Lung Diseases, Interstitial
Lung Neoplasms
Lupus Erythematosus, Systemic
Lupus Nephritis
Lupus Vulgaris
Lymphoma
Lymphoma, B-Cell
Lymphoma, Extranodal NK-T-Cell
Lymphoma, Large B-Cell, Diffuse
Lymphoma, Large-Cell, Anaplastic
Lymphoma, Mantle-Cell
Lymphoma, Non-Hodgkin
Lymphoma, Primary Effusion
Lymphoma, T-Cell
Lymphoproliferative Disorders
Marek Disease
Mastocytosis, Systemic
Medulloblastoma
Melanoma
Meningioma
Mesothelioma
Metabolic Diseases
Mouth Neoplasms
Moyamoya Disease
Multiple Endocrine Neoplasia Type 1
Multiple Myeloma
Multiple Sclerosis
Muscular Disorders, Atrophic
Muscular Dystrophies
Muscular Dystrophy, Duchenne
Muscular Dystrophy, Facioscapulohumeral
Musculoskeletal Abnormalities
Myasthenia Gravis
Mycosis Fungoides
Myelodysplastic Syndromes
Myeloproliferative Disorders
Myocardial Infarction
Myocardial Ischemia
Myocardial Reperfusion Injury
Myocarditis
Myopia
Myositis Ossificans
Myotonic Dystrophy
Nasal Polyps
Nasopharyngeal Neoplasms
Neoplasms
Neoplasms, Germ Cell and Embryonal
Neoplasms, Glandular and Epithelial
Neoplasms, Squamous Cell
Nephrosclerosis
Nerve Sheath Neoplasms
Nervous System Diseases
Neurilemmoma
Neuroblastoma
Neurodegenerative Diseases
Neurofibromatosis 2
Neuroma, Acoustic
Neutropenia
Nevus, Pigmented
Non-alcoholic Fatty Liver Disease
Obesity
Odontogenic Tumors
Oligodendroglioma
Osteoarthritis
Osteolysis
Osteoporosis
Osteosarcoma
Ovarian Neoplasms
Pain
Pancreatic Neoplasms
Panic Disorder
Parkinson Disease
Pemphigus, Benign Familial
Periodontal Diseases
Periodontitis
Pheochromocytoma
Pituitary Neoplasms
Polycystic Kidney Diseases
Polycystic Ovary Syndrome
Polycythemia Vera
Pre-Eclampsia
Precursor B-Cell Lymphoblastic Leukemia-Lymphoma
Precursor Cell Lymphoblastic Leukemia-Lymphoma
Precursor T-Cell Lymphoblastic Leukemia-Lymphoma
Pregnancy, Ectopic
Prion Diseases
Prolactinoma
Prostatic Neoplasms
Psoriasis
Psychotic Disorders
Pulmonary Disease, Chronic Obstructive
Pulmonary Embolism
Pulmonary Fibrosis
RNA Virus Infections
Radiation Injuries
Rectal Neoplasms
Renal Insufficiency
Reperfusion Injury
Retinal Degeneration
Retinal Neovascularization
Retinoblastoma
Rhabdomyosarcoma
Rhinitis, Allergic, Perennial
Salivary Gland Neoplasms
Sarcoma
Sarcoma, Ewing
Sarcoma, Kaposi
Sarcoma, Synovial
Schistosomiasis
Schizophrenia
Scleroderma, Localized
Scleroderma, Systemic
Sepsis
Sezary Syndrome
Sigmoid Neoplasms
Sjogren's Syndrome
Skin Neoplasms
Small Cell Lung Carcinoma
Spinal Cord Injuries
Stomach Diseases
Stomach Neoplasms
Stroke
Supranuclear Palsy, Progressive
Testicular Neoplasms
Thyroid Neoplasms
Tongue Neoplasms
Tourette Syndrome
Toxoplasmosis
Tuberculosis, Pulmonary
Urinary Bladder Neoplasms
Uterine Cervical Neoplasms
Vascular Calcification
Vascular Diseases
Vitiligo
Waldenstrom Macroglobulinemia
Wounds and Injuries

## Sheet: 6082_miRNA_disease_associations
hsa-let-7a-1	Colonic Neoplasms
hsa-let-7a-1	Heart Failure
hsa-let-7a-1	Lung Neoplasms
hsa-let-7a-1	Neoplasms
hsa-let-7a-2	Breast Neoplasms
hsa-let-7a-2	Colonic Neoplasms
hsa-let-7a-2	Heart Failure
hsa-let-7a-2	Lung Neoplasms
hsa-let-7a-2	Neoplasms
hsa-let-7a-3	Breast Neoplasms
hsa-let-7a-3	Colonic Neoplasms
hsa-let-7a-3	Lung Neoplasms
hsa-let-7a-3	Neoplasms
hsa-let-7b	Colonic Neoplasms
hsa-let-7b	Heart Failure
hsa-let-7b	Lung Neoplasms
hsa-let-7b	Neoplasms
hsa-let-7c	Colonic Neoplasms
hsa-let-7c	Heart Failure
hsa-let-7c	Lung Neoplasms
hsa-let-7c	Muscular Disorders, Atrophic
hsa-let-7c	Neoplasms
hsa-let-7d	Breast Neoplasms
hsa-let-7d	Colonic Neoplasms
hsa-let-7d	Heart Failure
hsa-let-7d	Lung Neoplasms
hsa-let-7d	Neoplasms
hsa-let-7e	Carcinoma, Hepatocellular
hsa-let-7e	Colonic Neoplasms
hsa-let-7e	Heart Failure
hsa-let-7e	Lung Neoplasms
hsa-let-7e	Muscular Disorders, Atrophic
hsa-let-7e	Neoplasms
hsa-let-7f-1	Colonic Neoplasms
hsa-let-7f-1	Heart Failure
hsa-let-7f-1	Lung Neoplasms
hsa-let-7f-1	Neoplasms
hsa-let-7g	Colonic Neoplasms
hsa-let-7g	Lung Neoplasms
hsa-let-7g	Neoplasms
hsa-let-7i	Colonic Neoplasms
hsa-let-7i	Lung Neoplasms
hsa-let-7i	Muscular Disorders, Atrophic
hsa-let-7i	Neoplasms
hsa-mir-100	Muscular Disorders, Atrophic
hsa-mir-101-1	Lung Neoplasms
hsa-mir-103a-1	Muscular Disorders, Atrophic
hsa-mir-103a-1	Myotonic Dystrophy
hsa-mir-103a-2	Muscular Disorders, Atrophic
hsa-mir-103a-2	Myotonic Dystrophy
hsa-mir-106a	Colonic Neoplasms
hsa-mir-106a	Lung Neoplasms
hsa-mir-106a	Pancreatic Neoplasms
hsa-mir-106a	Prostatic Neoplasms
hsa-mir-106b	Heart Failure
hsa-mir-106b	Schizophrenia
hsa-mir-107	Colonic Neoplasms
hsa-mir-107	Heart Failure
hsa-mir-107	Muscular Disorders, Atrophic
hsa-mir-107	Myotonic Dystrophy
hsa-mir-107	Pancreatic Neoplasms
hsa-mir-107	Stomach Neoplasms
hsa-mir-10b	Breast Neoplasms
hsa-mir-10b	Heart Failure
hsa-mir-1-1	Arrhythmias, Cardiac
hsa-mir-1-1	Cardiomyopathy, Hypertrophic
hsa-mir-1-1	Coronary Artery Disease
hsa-mir-1-1	Heart Failure
hsa-mir-1-1	Musculoskeletal Abnormalities
hsa-mir-1-2	Arrhythmias, Cardiac
hsa-mir-1-2	Cardiomyopathy, Hypertrophic
hsa-mir-1-2	Coronary Artery Disease
hsa-mir-1-2	Heart Defects, Congenital
hsa-mir-1-2	Heart Failure
hsa-mir-1-2	Musculoskeletal Abnormalities
hsa-mir-122	Carcinoma, Hepatocellular
hsa-mir-122	Hepatitis
hsa-mir-122	Hepatitis C
hsa-mir-122	Lipid Metabolism Disorders
hsa-mir-124-1	Lung Neoplasms
hsa-mir-124-2	Lung Neoplasms
hsa-mir-124-3	Lung Neoplasms
hsa-mir-125a	Breast Neoplasms
hsa-mir-125a	Carcinoma, Hepatocellular
hsa-mir-125a	Heart Failure
hsa-mir-125a	Lung Neoplasms
hsa-mir-125a	Muscular Disorders, Atrophic
hsa-mir-125b-1	Breast Neoplasms
hsa-mir-125b-1	Dermatitis, Atopic
hsa-mir-125b-1	Leukemia, B-Cell
hsa-mir-125b-1	Lung Neoplasms
hsa-mir-125b-1	Ovarian Neoplasms
hsa-mir-125b-1	Precursor B-Cell Lymphoblastic Leukemia-Lymphoma
hsa-mir-125b-1	Psoriasis
hsa-mir-125b-1	Uterine Cervical Neoplasms
hsa-mir-125b-2	Breast Neoplasms
hsa-mir-125b-2	Dermatitis, Atopic
hsa-mir-125b-2	Psoriasis
hsa-mir-126	Heart Failure
hsa-mir-126	Hepatitis, Chronic
hsa-mir-126	Lung Neoplasms
hsa-mir-126	Muscular Disorders, Atrophic
hsa-mir-126	Precursor B-Cell Lymphoblastic Leukemia-Lymphoma
hsa-mir-127	Breast Neoplasms
hsa-mir-127	Colonic Neoplasms
hsa-mir-127	Neoplasms
hsa-mir-127	Prostatic Neoplasms
hsa-mir-127	Thyroid Neoplasms
hsa-mir-127	Urinary Bladder Neoplasms
hsa-mir-128-2	Colonic Neoplasms
hsa-mir-128-2	Lung Neoplasms
hsa-mir-128-2	Pancreatic Neoplasms
hsa-mir-129-2	Heart Failure
hsa-mir-130a	Heart Failure
hsa-mir-130a	Muscular Disorders, Atrophic
hsa-mir-130a	Thyroid Neoplasms
hsa-mir-130b	Heart Failure
hsa-mir-132	Breast Neoplasms
hsa-mir-132	Colonic Neoplasms
hsa-mir-132	Heart Failure
hsa-mir-132	Lung Neoplasms
hsa-mir-132	Muscular Disorders, Atrophic
hsa-mir-132	Pancreatic Neoplasms
hsa-mir-132	Prostatic Neoplasms
hsa-mir-132	Stomach Neoplasms
hsa-mir-133a-1	Arrhythmias, Cardiac
hsa-mir-133a-1	Cardiomyopathy, Hypertrophic
hsa-mir-133a-1	Long QT Syndrome
hsa-mir-133a-1	Musculoskeletal Abnormalities
hsa-mir-133a-2	Arrhythmias, Cardiac
hsa-mir-133a-2	Cardiomyopathy, Hypertrophic
hsa-mir-133a-2	Long QT Syndrome
hsa-mir-133a-2	Musculoskeletal Abnormalities
hsa-mir-133b	Parkinson Disease
hsa-mir-134	Fragile X Syndrome
hsa-mir-135a-1	Heart Failure
hsa-mir-136	Heart Failure
hsa-mir-140	Lung Neoplasms
hsa-mir-140	Muscular Disorders, Atrophic
hsa-mir-141	Cholangiocarcinoma
hsa-mir-141	Colonic Neoplasms
hsa-mir-141	Thyroid Neoplasms
hsa-mir-142	Leukemia, B-Cell
hsa-mir-143	Breast Neoplasms
hsa-mir-143	Colonic Neoplasms
hsa-mir-143	Colorectal Neoplasms
hsa-mir-143	Hepatitis, Chronic
hsa-mir-143	Lung Neoplasms
hsa-mir-143	Muscular Disorders, Atrophic
hsa-mir-143	Obesity
hsa-mir-144	Thyroid Neoplasms
hsa-mir-145	Breast Neoplasms
hsa-mir-145	Colonic Neoplasms
hsa-mir-145	Colorectal Neoplasms
hsa-mir-145	Hepatitis, Chronic
hsa-mir-145	Lung Neoplasms
hsa-mir-145	Muscular Disorders, Atrophic
hsa-mir-145	Prostatic Neoplasms
hsa-mir-146a	Breast Neoplasms
hsa-mir-146a	Leukemia, Lymphocytic, Chronic, B-Cell
hsa-mir-146a	Lung Neoplasms
hsa-mir-146a	Muscular Disorders, Atrophic
hsa-mir-146a	Pancreatic Neoplasms
hsa-mir-146a	Prostatic Neoplasms
hsa-mir-146a	Psoriasis
hsa-mir-146a	Thyroid Neoplasms
hsa-mir-146b	Breast Neoplasms
hsa-mir-146b	Leukemia, Lymphocytic, Chronic, B-Cell
hsa-mir-146b	Lung Neoplasms
hsa-mir-146b	Muscular Disorders, Atrophic
hsa-mir-146b	Pancreatic Neoplasms
hsa-mir-146b	Prostatic Neoplasms
hsa-mir-146b	Psoriasis
hsa-mir-146b	Thyroid Neoplasms
hsa-mir-148a	Asthma
hsa-mir-148a	Heart Failure
hsa-mir-148a	Muscular Disorders, Atrophic
hsa-mir-148b	Asthma
hsa-mir-150	Cardiomyopathy, Hypertrophic
hsa-mir-150	Heart Failure
hsa-mir-150	Lung Neoplasms
hsa-mir-150	Polycythemia Vera
hsa-mir-151a	Muscular Disorders, Atrophic
hsa-mir-152	Asthma
hsa-mir-154	Muscular Disorders, Atrophic
hsa-mir-155	Breast Neoplasms
hsa-mir-155	Burkitt Lymphoma
hsa-mir-155	Colonic Neoplasms
hsa-mir-155	Down Syndrome
hsa-mir-155	Hodgkin Disease
hsa-mir-155	Leukemia, B-Cell
hsa-mir-155	Leukemia, Lymphocytic, Chronic, B-Cell
hsa-mir-155	Lung Neoplasms
hsa-mir-155	Lymphoma, B-Cell
hsa-mir-155	Lymphoma, Large B-Cell, Diffuse
hsa-mir-155	Muscular Disorders, Atrophic
hsa-mir-155	Neoplasms
hsa-mir-155	Polycythemia Vera
hsa-mir-155	Renal Insufficiency
hsa-mir-15a	Breast Neoplasms
hsa-mir-15a	Leukemia
hsa-mir-15a	Leukemia, B-Cell
hsa-mir-15a	Leukemia, Lymphocytic, Chronic, B-Cell
hsa-mir-15a	Lymphoma
hsa-mir-15a	Lymphoma, Mantle-Cell
hsa-mir-15a	Multiple Myeloma
hsa-mir-15a	Pituitary Neoplasms
hsa-mir-15a	Prostatic Neoplasms
hsa-mir-15b	Hepatitis, Chronic
hsa-mir-15b	Leukemia, Lymphocytic, Chronic, B-Cell
hsa-mir-15b	Pituitary Neoplasms
hsa-mir-16-1	Autoimmune Diseases
hsa-mir-16-1	Heart Failure
hsa-mir-16-1	Leukemia
hsa-mir-16-1	Leukemia, B-Cell
hsa-mir-16-1	Leukemia, Lymphocytic, Chronic, B-Cell
hsa-mir-16-1	Lymphoma
hsa-mir-16-1	Lymphoma, Mantle-Cell
hsa-mir-16-1	Lymphoproliferative Disorders
hsa-mir-16-1	Multiple Myeloma
hsa-mir-16-1	Ovarian Neoplasms
hsa-mir-16-1	Pituitary Neoplasms
hsa-mir-16-1	Polycythemia Vera
hsa-mir-16-1	Prostatic Neoplasms
hsa-mir-16-2	Autoimmune Diseases
hsa-mir-16-2	Heart Failure
hsa-mir-16-2	Leukemia, Lymphocytic, Chronic, B-Cell
hsa-mir-16-2	Lymphoproliferative Disorders
hsa-mir-16-2	Pituitary Neoplasms
hsa-mir-16-2	Polycythemia Vera
hsa-mir-17	Breast Neoplasms
hsa-mir-17	Carcinoma, Hepatocellular
hsa-mir-17	Colonic Neoplasms
hsa-mir-17	Heart Failure
hsa-mir-17	Hematologic Neoplasms
hsa-mir-17	Leukemia, B-Cell
hsa-mir-17	Lung Neoplasms
hsa-mir-17	Lymphoma
hsa-mir-17	Lymphoma, B-Cell
hsa-mir-17	Neoplasms
hsa-mir-17	Pancreatic Neoplasms
hsa-mir-17	Prostatic Neoplasms
hsa-mir-181a-1	Heart Failure
hsa-mir-181a-1	Leukemia, Lymphocytic, Chronic, B-Cell
hsa-mir-181a-1	Leukemia, Promyelocytic, Acute
hsa-mir-181a-1	Thyroid Neoplasms
hsa-mir-181a-2	Leukemia, Promyelocytic, Acute
hsa-mir-181b-1	Breast Neoplasms
hsa-mir-181b-1	Cardiomyopathy, Hypertrophic
hsa-mir-181b-1	Leukemia, Promyelocytic, Acute
hsa-mir-181b-1	Pancreatic Neoplasms
hsa-mir-181b-1	Prostatic Neoplasms
hsa-mir-181b-2	Cardiomyopathy, Hypertrophic
hsa-mir-181b-2	Leukemia, Promyelocytic, Acute
hsa-mir-181b-2	Urinary Bladder Neoplasms
hsa-mir-181c	Lung Neoplasms
hsa-mir-181d	Leukemia, Promyelocytic, Acute
hsa-mir-182	Heart Failure
hsa-mir-182	Hepatitis, Chronic
hsa-mir-183	Lung Neoplasms
hsa-mir-186	Heart Failure
hsa-mir-187	Leukemia, Lymphocytic, Chronic, B-Cell
hsa-mir-18a	Carcinoma, Hepatocellular
hsa-mir-18a	Colonic Neoplasms
hsa-mir-18a	Hematologic Neoplasms
hsa-mir-18a	Leukemia, B-Cell
hsa-mir-18a	Lung Neoplasms
hsa-mir-18a	Lymphoma
hsa-mir-18a	Lymphoma, B-Cell
hsa-mir-18a	Neoplasms
hsa-mir-18b	Carcinoma, Hepatocellular
hsa-mir-18b	Lymphoma
hsa-mir-18b	Neoplasms
hsa-mir-191	Colonic Neoplasms
hsa-mir-191	Lung Neoplasms
hsa-mir-191	Neoplasms
hsa-mir-191	Pancreatic Neoplasms
hsa-mir-191	Prostatic Neoplasms
hsa-mir-191	Stomach Neoplasms
hsa-mir-192	Heart Failure
hsa-mir-192	Lung Neoplasms
hsa-mir-194-1	Uterine Cervical Neoplasms
hsa-mir-195	Carcinoma, Hepatocellular
hsa-mir-195	Cardiomyopathy, Hypertrophic
hsa-mir-195	Heart Failure
hsa-mir-195	Leukemia, Lymphocytic, Chronic, B-Cell
hsa-mir-195	Muscular Disorders, Atrophic
hsa-mir-195	Schizophrenia
hsa-mir-196a-1	Heart Failure
hsa-mir-196a-2	Heart Failure
hsa-mir-197	Lung Neoplasms
hsa-mir-198	Lung Neoplasms
hsa-mir-198	Schizophrenia
hsa-mir-199a-1	Carcinoma, Hepatocellular
hsa-mir-199a-1	Cardiomyopathy, Hypertrophic
hsa-mir-199a-1	Hepatitis, Chronic
hsa-mir-199a-1	Lung Neoplasms
hsa-mir-199a-1	Muscular Disorders, Atrophic
hsa-mir-199a-1	Pancreatic Neoplasms
hsa-mir-199a-1	Prostatic Neoplasms
hsa-mir-199a-2	Carcinoma, Hepatocellular
hsa-mir-199a-2	Cardiomyopathy, Hypertrophic
hsa-mir-199a-2	Hepatitis, Chronic
hsa-mir-199a-2	Muscular Disorders, Atrophic
hsa-mir-199b	Heart Failure
hsa-mir-199b	Hepatitis, Chronic
hsa-mir-199b	Lung Neoplasms
hsa-mir-199b	Muscular Disorders, Atrophic
hsa-mir-199b	Urinary Bladder Neoplasms
hsa-mir-19a	Carcinoma, Hepatocellular
hsa-mir-19a	Colonic Neoplasms
hsa-mir-19a	Hematologic Neoplasms
hsa-mir-19a	Leukemia, B-Cell
hsa-mir-19a	Lung Neoplasms
hsa-mir-19a	Lymphoma
hsa-mir-19a	Lymphoma, B-Cell
hsa-mir-19a	Neoplasms
hsa-mir-19b-1	Carcinoma, Hepatocellular
hsa-mir-19b-1	Colonic Neoplasms
hsa-mir-19b-1	Heart Failure
hsa-mir-19b-1	Hematologic Neoplasms
hsa-mir-19b-1	Leukemia, B-Cell
hsa-mir-19b-1	Lung Neoplasms
hsa-mir-19b-1	Lymphoma
hsa-mir-19b-1	Lymphoma, B-Cell
hsa-mir-19b-1	Muscular Disorders, Atrophic
hsa-mir-19b-1	Neoplasms
hsa-mir-19b-2	Carcinoma, Hepatocellular
hsa-mir-19b-2	Heart Failure
hsa-mir-19b-2	Lymphoma
hsa-mir-19b-2	Lymphoma, B-Cell
hsa-mir-19b-2	Muscular Disorders, Atrophic
hsa-mir-19b-2	Neoplasms
hsa-mir-200a	Carcinoma, Hepatocellular
hsa-mir-200a	Thyroid Neoplasms
hsa-mir-200b	Cholangiocarcinoma
hsa-mir-200b	Colonic Neoplasms
hsa-mir-200b	Thyroid Neoplasms
hsa-mir-200c	Heart Failure
hsa-mir-204	Heart Failure
hsa-mir-205	Heart Failure
hsa-mir-205	Lung Neoplasms
hsa-mir-206	Breast Neoplasms
hsa-mir-206	Leukemia, Lymphocytic, Chronic, B-Cell
hsa-mir-206	Musculoskeletal Abnormalities
hsa-mir-206	Schizophrenia
hsa-mir-208a	Cardiomyopathy, Hypertrophic
hsa-mir-208a	Endomyocardial Fibrosis
hsa-mir-208a	Heart Failure
hsa-mir-208a	Hypertrophy
hsa-mir-20a	Breast Neoplasms
hsa-mir-20a	Carcinoma, Hepatocellular
hsa-mir-20a	Colonic Neoplasms
hsa-mir-20a	Hematologic Neoplasms
hsa-mir-20a	Leukemia, B-Cell
hsa-mir-20a	Lung Neoplasms
hsa-mir-20a	Lymphoma
hsa-mir-20a	Neoplasms
hsa-mir-20a	Pancreatic Neoplasms
hsa-mir-20a	Prostatic Neoplasms
hsa-mir-20b	Carcinoma, Hepatocellular
hsa-mir-20b	Lymphoma
hsa-mir-20b	Neoplasms
hsa-mir-20b	Schizophrenia
hsa-mir-21	Brain Neoplasms
hsa-mir-21	Breast Neoplasms
hsa-mir-21	Cholangiocarcinoma
hsa-mir-21	Colonic Neoplasms
hsa-mir-21	Dermatitis, Atopic
hsa-mir-21	Focal Epithelial Hyperplasia
hsa-mir-21	Glioblastoma
hsa-mir-21	Heart Diseases
hsa-mir-21	Heart Failure
hsa-mir-21	Lung Neoplasms
hsa-mir-21	Lymphoma, Large B-Cell, Diffuse
hsa-mir-21	Muscular Disorders, Atrophic
hsa-mir-21	Neoplasms
hsa-mir-21	Pancreatic Neoplasms
hsa-mir-21	Polycythemia Vera
hsa-mir-21	Prostatic Neoplasms
hsa-mir-21	Psoriasis
hsa-mir-21	Stomach Neoplasms
hsa-mir-210	Heart Failure
hsa-mir-210	Lung Neoplasms
hsa-mir-210	Muscular Disorders, Atrophic
hsa-mir-211	Heart Failure
hsa-mir-212	Heart Failure
hsa-mir-212	Lung Neoplasms
hsa-mir-212	Schizophrenia
hsa-mir-214	Cardiomyopathy, Hypertrophic
hsa-mir-214	Lung Neoplasms
hsa-mir-214	Muscular Disorders, Atrophic
hsa-mir-214	Pancreatic Neoplasms
hsa-mir-214	Prostatic Neoplasms
hsa-mir-214	Stomach Neoplasms
hsa-mir-215	Heart Failure
hsa-mir-215	Uterine Cervical Neoplasms
hsa-mir-216a	Lung Neoplasms
hsa-mir-216b	Lung Neoplasms
hsa-mir-218-1	Heart Failure
hsa-mir-218-2	Heart Failure
hsa-mir-218-2	Lung Neoplasms
hsa-mir-219-1	Lung Neoplasms
hsa-mir-22	Heart Failure
hsa-mir-22	Muscular Disorders, Atrophic
hsa-mir-22	Thyroid Neoplasms
hsa-mir-221	Colonic Neoplasms
hsa-mir-221	Leukemia, Lymphocytic, Chronic, B-Cell
hsa-mir-221	Lymphoma, Large B-Cell, Diffuse
hsa-mir-221	Muscular Disorders, Atrophic
hsa-mir-221	Pancreatic Neoplasms
hsa-mir-221	Polycythemia Vera
hsa-mir-221	Stomach Neoplasms
hsa-mir-221	Thyroid Neoplasms
hsa-mir-222	Muscular Disorders, Atrophic
hsa-mir-222	Polycythemia Vera
hsa-mir-222	Thyroid Neoplasms
hsa-mir-223	Colonic Neoplasms
hsa-mir-223	Leukemia, Lymphocytic, Chronic, B-Cell
hsa-mir-223	Lung Neoplasms
hsa-mir-223	Muscular Disorders, Atrophic
hsa-mir-223	Pancreatic Neoplasms
hsa-mir-223	Prostatic Neoplasms
hsa-mir-223	Stomach Neoplasms
hsa-mir-224	Carcinoma, Hepatocellular
hsa-mir-224	Hepatitis, Chronic
hsa-mir-224	Lung Neoplasms
hsa-mir-23a	Cardiomyopathy, Hypertrophic
hsa-mir-23b	Cardiomyopathy, Hypertrophic
hsa-mir-23b	Heart Failure
hsa-mir-23b	Leukemia, Lymphocytic, Chronic, B-Cell
hsa-mir-24-1	Cardiomyopathy, Hypertrophic
hsa-mir-24-1	Colonic Neoplasms
hsa-mir-24-1	Heart Failure
hsa-mir-24-1	Leukemia, Lymphocytic, Chronic, B-Cell
hsa-mir-24-1	Pancreatic Neoplasms
hsa-mir-24-1	Schizophrenia
hsa-mir-24-1	Stomach Neoplasms
hsa-mir-24-1	Tourette Syndrome
hsa-mir-24-2	Cardiomyopathy, Hypertrophic
hsa-mir-24-2	Colonic Neoplasms
hsa-mir-24-2	Heart Failure
hsa-mir-24-2	Lung Neoplasms
hsa-mir-24-2	Pancreatic Neoplasms
hsa-mir-24-2	Schizophrenia
hsa-mir-24-2	Stomach Neoplasms
hsa-mir-25	Pancreatic Neoplasms
hsa-mir-25	Prostatic Neoplasms
hsa-mir-25	Stomach Neoplasms
hsa-mir-26a-1	Heart Failure
hsa-mir-26a-1	Lung Neoplasms
hsa-mir-26a-2	Heart Failure
hsa-mir-26b	Polycythemia Vera
hsa-mir-26b	Schizophrenia
hsa-mir-27a	Heart Failure
hsa-mir-27b	Leukemia, Lymphocytic, Chronic, B-Cell
hsa-mir-27b	Lung Neoplasms
hsa-mir-28	Heart Failure
hsa-mir-28	Hepatitis, Chronic
hsa-mir-28	Muscular Disorders, Atrophic
hsa-mir-296	Heart Failure
hsa-mir-297	Heart Failure
hsa-mir-299	Heart Failure
hsa-mir-299	Muscular Disorders, Atrophic
hsa-mir-29a	Acquired Immunodeficiency Syndrome
hsa-mir-29a	Heart Failure
hsa-mir-29a	Leukemia, Lymphocytic, Chronic, B-Cell
hsa-mir-29a	Lung Neoplasms
hsa-mir-29a	Neoplasms
hsa-mir-29a	Schizophrenia
hsa-mir-29b-1	Acquired Immunodeficiency Syndrome
hsa-mir-29b-1	Breast Neoplasms
hsa-mir-29b-1	Colonic Neoplasms
hsa-mir-29b-1	Heart Failure
hsa-mir-29b-1	Leukemia, Lymphocytic, Chronic, B-Cell
hsa-mir-29b-1	Lung Neoplasms
hsa-mir-29b-1	Neoplasms
hsa-mir-29b-1	Pancreatic Neoplasms
hsa-mir-29b-1	Prostatic Neoplasms
hsa-mir-29b-1	Schizophrenia
hsa-mir-29b-2	Lung Neoplasms
hsa-mir-29c	Leukemia, Lymphocytic, Chronic, B-Cell
hsa-mir-29c	Lung Neoplasms
hsa-mir-29c	Muscular Disorders, Atrophic
hsa-mir-29c	Schizophrenia
hsa-mir-300	Heart Failure
hsa-mir-302a	Heart Failure
hsa-mir-302b	Heart Failure
hsa-mir-302b	Thyroid Neoplasms
hsa-mir-302c	Heart Failure
hsa-mir-30a	Heart Failure
hsa-mir-30a	Lung Neoplasms
hsa-mir-30a	Muscular Disorders, Atrophic
hsa-mir-30a	Schizophrenia
hsa-mir-30b	Heart Failure
hsa-mir-30b	Lung Neoplasms
hsa-mir-30b	Schizophrenia
hsa-mir-30c-1	Colonic Neoplasms
hsa-mir-30c-1	Heart Failure
hsa-mir-30c-1	Lung Neoplasms
hsa-mir-30c-1	Pancreatic Neoplasms
hsa-mir-30c-1	Prostatic Neoplasms
hsa-mir-30c-2	Colonic Neoplasms
hsa-mir-30c-2	Heart Failure
hsa-mir-30c-2	Lung Neoplasms
hsa-mir-30c-2	Pancreatic Neoplasms
hsa-mir-30c-2	Prostatic Neoplasms
hsa-mir-30d	Lung Neoplasms
hsa-mir-30d	Neoplasms
hsa-mir-30d	Schizophrenia
hsa-mir-30e	Heart Failure
hsa-mir-30e	Lung Neoplasms
hsa-mir-30e	Schizophrenia
hsa-mir-32	Colonic Neoplasms
hsa-mir-32	Heart Failure
hsa-mir-32	Lung Neoplasms
hsa-mir-32	Pancreatic Neoplasms
hsa-mir-32	Prostatic Neoplasms
hsa-mir-32	RNA Virus Infections
hsa-mir-320a	Heart Failure
hsa-mir-320a	Muscular Disorders, Atrophic
hsa-mir-323a	Thyroid Neoplasms
hsa-mir-325	Heart Failure
hsa-mir-330	Heart Failure
hsa-mir-331	Prostatic Neoplasms
hsa-mir-335	Muscular Disorders, Atrophic
hsa-mir-339	Heart Failure
hsa-mir-33a	Lung Neoplasms
hsa-mir-33b	Lung Neoplasms
hsa-mir-340	Heart Failure
hsa-mir-342	Heart Failure
hsa-mir-342	Hepatitis, Chronic
hsa-mir-34a	Breast Neoplasms
hsa-mir-34a	Colonic Neoplasms
hsa-mir-34a	Lung Neoplasms
hsa-mir-34a	Muscular Disorders, Atrophic
hsa-mir-34a	Neuroblastoma
hsa-mir-34b	Breast Neoplasms
hsa-mir-34b	Heart Failure
hsa-mir-34b	Lung Neoplasms
hsa-mir-34c	Breast Neoplasms
hsa-mir-34c	Lung Neoplasms
hsa-mir-362	Muscular Disorders, Atrophic
hsa-mir-365a	Heart Failure
hsa-mir-367	Heart Failure
hsa-mir-372	Heart Failure
hsa-mir-372	Hepatitis, Chronic
hsa-mir-372	Neoplasms
hsa-mir-372	Neoplasms, Germ Cell and Embryonal
hsa-mir-372	Testicular Neoplasms
hsa-mir-373	Heart Failure
hsa-mir-373	Neoplasms
hsa-mir-373	Neoplasms, Germ Cell and Embryonal
hsa-mir-373	Testicular Neoplasms
hsa-mir-375	Diabetes Mellitus
hsa-mir-376c	Hepatitis, Chronic
hsa-mir-376c	Muscular Disorders, Atrophic
hsa-mir-377	Heart Failure
hsa-mir-378a	Polycythemia Vera
hsa-mir-379	Muscular Disorders, Atrophic
hsa-mir-381	Heart Failure
hsa-mir-381	Muscular Disorders, Atrophic
hsa-mir-382	Heart Failure
hsa-mir-423	Heart Failure
hsa-mir-424	Heart Failure
hsa-mir-429	Heart Failure
hsa-mir-432	Heart Failure
hsa-mir-432	Muscular Disorders, Atrophic
hsa-mir-451a	Polycythemia Vera
hsa-mir-452	Heart Failure
hsa-mir-452	Muscular Disorders, Atrophic
hsa-mir-487b	Muscular Disorders, Atrophic
hsa-mir-494	Heart Failure
hsa-mir-495	Muscular Disorders, Atrophic
hsa-mir-497	Heart Failure
hsa-mir-497	Muscular Disorders, Atrophic
hsa-mir-499a	Heart Failure
hsa-mir-500a	Heart Failure
hsa-mir-501	Muscular Disorders, Atrophic
hsa-mir-507	Heart Failure
hsa-mir-512-1	Heart Failure
hsa-mir-512-2	Heart Failure
hsa-mir-515-1	Heart Failure
hsa-mir-515-2	Heart Failure
hsa-mir-520a	Heart Failure
hsa-mir-520b	Heart Failure
hsa-mir-520c	Heart Failure
hsa-mir-520d	Heart Failure
hsa-mir-520e	Heart Failure
hsa-mir-520f	Heart Failure
hsa-mir-520g	Heart Failure
hsa-mir-520h	Heart Failure
hsa-mir-525	Heart Failure
hsa-mir-526a-1	Heart Failure
hsa-mir-526a-2	Heart Failure
hsa-mir-526b	Heart Failure
hsa-mir-7-1	Schizophrenia
hsa-mir-7-2	Schizophrenia
hsa-mir-7-3	Schizophrenia
hsa-mir-9-1	Breast Neoplasms
hsa-mir-9-1	Lung Neoplasms
hsa-mir-9-1	Schizophrenia
hsa-mir-9-2	Breast Neoplasms
hsa-mir-9-2	Lung Neoplasms
hsa-mir-9-2	Schizophrenia
hsa-mir-92a-1	Carcinoma, Hepatocellular
hsa-mir-92a-1	Colonic Neoplasms
hsa-mir-92a-1	Hematologic Neoplasms
hsa-mir-92a-1	Leukemia, B-Cell
hsa-mir-92a-1	Lung Neoplasms
hsa-mir-92a-1	Lymphoma
hsa-mir-92a-1	Neoplasms
hsa-mir-92a-1	Schizophrenia
hsa-mir-92a-2	Carcinoma, Hepatocellular
hsa-mir-92a-2	Lymphoma
hsa-mir-92a-2	Neoplasms
hsa-mir-92a-2	Schizophrenia
hsa-mir-92b	Carcinoma, Hepatocellular
hsa-mir-92b	Lymphoma
hsa-mir-92b	Neoplasms
hsa-mir-92b	Schizophrenia
hsa-mir-9-3	Breast Neoplasms
hsa-mir-9-3	Lung Neoplasms
hsa-mir-9-3	Schizophrenia
hsa-mir-95	Lung Neoplasms
hsa-mir-98	Heart Failure
hsa-mir-98	Neoplasms
hsa-mir-99b	Carcinoma, Hepatocellular
hsa-mir-99b	Muscular Disorders, Atrophic
hsa-mir-22	Lymphoma, B-Cell
hsa-mir-29c	Lymphoma, B-Cell
hsa-mir-30e	Lymphoma, B-Cell
hsa-mir-146a	Lymphoma, B-Cell
hsa-mir-150	Lymphoma, B-Cell
hsa-mir-15a	Lymphoma, B-Cell
hsa-mir-29a	Lymphoma, B-Cell
hsa-mir-34a	Lymphoma, B-Cell
hsa-mir-195	Lymphoma, B-Cell
hsa-mir-26b	Lymphoma, B-Cell
hsa-let-7g	Schizophrenia
hsa-mir-107	Alzheimer Disease
hsa-mir-146a	Burkitt Lymphoma
hsa-mir-200a	Neoplasms
hsa-mir-200b	Neoplasms
hsa-mir-200c	Neoplasms
hsa-mir-29c	Nasopharyngeal Neoplasms
hsa-mir-29a	Alzheimer Disease
hsa-mir-29b-1	Alzheimer Disease
hsa-mir-200a	Breast Neoplasms
hsa-mir-200b	Breast Neoplasms
hsa-mir-200c	Breast Neoplasms
hsa-mir-141	Breast Neoplasms
hsa-mir-429	Breast Neoplasms
hsa-mir-205	Breast Neoplasms
hsa-mir-106a	Retinal Neovascularization
hsa-mir-214	Retinal Neovascularization
hsa-mir-424	Retinal Neovascularization
hsa-mir-31	Retinal Neovascularization
hsa-mir-150	Retinal Neovascularization
hsa-mir-184	Retinal Neovascularization
hsa-mir-451a	Retinal Neovascularization
hsa-mir-127	Leukemia, Myeloid, Acute
hsa-mir-154	Leukemia, Myeloid, Acute
hsa-mir-299	Leukemia, Myeloid, Acute
hsa-mir-323a	Leukemia, Myeloid, Acute
hsa-mir-370	Leukemia, Myeloid, Acute
hsa-mir-19a	Hamartoma Syndrome, Multiple
hsa-mir-21	Hamartoma Syndrome, Multiple
hsa-mir-21	Ovarian Neoplasms
hsa-mir-125a	Ovarian Neoplasms
hsa-mir-100	Ovarian Neoplasms
hsa-mir-145	Ovarian Neoplasms
hsa-mir-99a	Ovarian Neoplasms
hsa-mir-141	Ovarian Neoplasms
hsa-mir-18a	Ovarian Neoplasms
hsa-mir-93	Ovarian Neoplasms
hsa-mir-429	Ovarian Neoplasms
hsa-let-7b	Ovarian Neoplasms
hsa-mir-146a	Eczema
hsa-mir-181a-1	Leukemia, Myeloid, Acute
hsa-mir-181a-2	Leukemia, Myeloid, Acute
hsa-mir-181c	Leukemia, Myeloid, Acute
hsa-mir-181d	Leukemia, Myeloid, Acute
hsa-mir-223	Ovarian Neoplasms
hsa-mir-199a-1	Neoplasms
hsa-mir-221	Melanoma
hsa-mir-222	Melanoma
hsa-mir-155	Myeloproliferative Disorders
hsa-mir-10b	Neoplasms
hsa-mir-210	Breast Neoplasms
hsa-mir-433	Parkinson Disease
hsa-mir-212	Liver Diseases, Alcoholic
hsa-mir-96	Hodgkin Disease
hsa-mir-128-1	Hodgkin Disease
hsa-mir-128-2	Hodgkin Disease
hsa-mir-155	Pancreatic Neoplasms
hsa-mir-21	Carcinoma, Hepatocellular
hsa-let-7a-3	Ovarian Neoplasms
hsa-mir-339	Polycythemia Vera
hsa-mir-296	Ovarian Neoplasms
hsa-mir-1-1	Ovarian Neoplasms
hsa-mir-133a-2	Ovarian Neoplasms
hsa-mir-153-2	Ovarian Neoplasms
hsa-mir-339	Ovarian Neoplasms
hsa-mir-103a-2	Ovarian Neoplasms
hsa-mir-106b	Ovarian Neoplasms
hsa-mir-25	Ovarian Neoplasms
hsa-mir-219-1	Ovarian Neoplasms
hsa-mir-135b	Ovarian Neoplasms
hsa-mir-194-1	Ovarian Neoplasms
hsa-mir-215	Ovarian Neoplasms
hsa-mir-338	Ovarian Neoplasms
hsa-mir-199a-2	Ovarian Neoplasms
hsa-mir-214	Ovarian Neoplasms
hsa-mir-151a	Ovarian Neoplasms
hsa-mir-30b	Ovarian Neoplasms
hsa-mir-30d	Ovarian Neoplasms
hsa-mir-200a	Ovarian Neoplasms
hsa-mir-200b	Ovarian Neoplasms
hsa-mir-9-1	Ovarian Neoplasms
hsa-mir-488	Ovarian Neoplasms
hsa-mir-296	Breast Neoplasms
hsa-mir-1-1	Breast Neoplasms
hsa-mir-133a-2	Breast Neoplasms
hsa-mir-153-2	Breast Neoplasms
hsa-mir-339	Breast Neoplasms
hsa-mir-103a-2	Breast Neoplasms
hsa-mir-106b	Breast Neoplasms
hsa-mir-25	Breast Neoplasms
hsa-mir-93	Breast Neoplasms
hsa-mir-219-1	Breast Neoplasms
hsa-mir-135b	Breast Neoplasms
hsa-mir-194-1	Breast Neoplasms
hsa-mir-215	Breast Neoplasms
hsa-mir-338	Breast Neoplasms
hsa-mir-199a-2	Breast Neoplasms
hsa-mir-214	Breast Neoplasms
hsa-mir-151a	Breast Neoplasms
hsa-mir-30b	Breast Neoplasms
hsa-mir-30d	Breast Neoplasms
hsa-mir-488	Breast Neoplasms
hsa-mir-296	Melanoma
hsa-mir-1-1	Melanoma
hsa-mir-133a-2	Melanoma
hsa-mir-153-2	Melanoma
hsa-mir-339	Melanoma
hsa-mir-103a-2	Melanoma
hsa-mir-106b	Melanoma
hsa-mir-25	Melanoma
hsa-mir-93	Melanoma
hsa-mir-219-1	Melanoma
hsa-mir-135b	Melanoma
hsa-mir-194-1	Melanoma
hsa-mir-215	Melanoma
hsa-mir-338	Melanoma
hsa-mir-199a-2	Melanoma
hsa-mir-214	Melanoma
hsa-mir-151a	Melanoma
hsa-mir-30b	Melanoma
hsa-mir-30d	Melanoma
hsa-mir-200a	Melanoma
hsa-mir-200b	Melanoma
hsa-mir-429	Melanoma
hsa-mir-9-1	Melanoma
hsa-mir-488	Melanoma
hsa-mir-302a	Melanoma
hsa-mir-302b	Melanoma
hsa-mir-302c	Melanoma
hsa-mir-302d	Melanoma
hsa-mir-367	Melanoma
hsa-mir-218-1	Melanoma
hsa-mir-383	Melanoma
hsa-mir-17	Melanoma
hsa-mir-18a	Melanoma
hsa-mir-19a	Melanoma
hsa-mir-19b-1	Melanoma
hsa-mir-20a	Melanoma
hsa-mir-320a	Melanoma
hsa-mir-302a	Breast Neoplasms
hsa-mir-302b	Breast Neoplasms
hsa-mir-302c	Breast Neoplasms
hsa-mir-302d	Breast Neoplasms
hsa-mir-367	Breast Neoplasms
hsa-mir-218-1	Breast Neoplasms
hsa-mir-383	Breast Neoplasms
hsa-mir-18a	Breast Neoplasms
hsa-mir-19a	Breast Neoplasms
hsa-mir-19b-1	Breast Neoplasms
hsa-mir-320a	Breast Neoplasms
hsa-mir-302a	Ovarian Neoplasms
hsa-mir-302b	Ovarian Neoplasms
hsa-mir-302c	Ovarian Neoplasms
hsa-mir-302d	Ovarian Neoplasms
hsa-mir-367	Ovarian Neoplasms
hsa-mir-218-1	Ovarian Neoplasms
hsa-mir-383	Ovarian Neoplasms
hsa-mir-17	Ovarian Neoplasms
hsa-mir-19a	Ovarian Neoplasms
hsa-mir-19b-1	Ovarian Neoplasms
hsa-mir-20a	Ovarian Neoplasms
hsa-mir-320a	Ovarian Neoplasms
hsa-let-7a-1	ACTH-Secreting Pituitary Adenoma
hsa-let-7a-2	ACTH-Secreting Pituitary Adenoma
hsa-let-7a-3	ACTH-Secreting Pituitary Adenoma
hsa-mir-141	ACTH-Secreting Pituitary Adenoma
hsa-mir-143	ACTH-Secreting Pituitary Adenoma
hsa-mir-145	ACTH-Secreting Pituitary Adenoma
hsa-mir-150	ACTH-Secreting Pituitary Adenoma
hsa-mir-15a	ACTH-Secreting Pituitary Adenoma
hsa-mir-16-1	ACTH-Secreting Pituitary Adenoma
hsa-mir-16-2	ACTH-Secreting Pituitary Adenoma
hsa-mir-21	ACTH-Secreting Pituitary Adenoma
hsa-mir-223	Precursor Cell Lymphoblastic Leukemia-Lymphoma
hsa-mir-125b-1	Leukemia, Myeloid, Acute
hsa-mir-126	Leukemia, Myeloid, Acute
hsa-mir-17	Leukemia, Myeloid, Acute
hsa-mir-20a	Leukemia, Myeloid, Acute
hsa-mir-224	Leukemia, Myeloid, Acute
hsa-mir-29b-1	Leukemia, Myeloid, Acute
hsa-mir-29b-2	Leukemia, Myeloid, Acute
hsa-mir-34b	Leukemia, Myeloid, Acute
hsa-mir-382	Leukemia, Myeloid, Acute
hsa-mir-34a	Leukemia, Promyelocytic, Acute
hsa-mir-34b	Leukemia, Promyelocytic, Acute
hsa-mir-34c	Leukemia, Promyelocytic, Acute
hsa-mir-17	Precursor Cell Lymphoblastic Leukemia-Lymphoma
hsa-mir-29a	Precursor Cell Lymphoblastic Leukemia-Lymphoma
hsa-mir-29b-1	Precursor Cell Lymphoblastic Leukemia-Lymphoma
hsa-mir-29b-2	Precursor Cell Lymphoblastic Leukemia-Lymphoma
hsa-mir-29c	Precursor Cell Lymphoblastic Leukemia-Lymphoma
hsa-mir-34a	Precursor Cell Lymphoblastic Leukemia-Lymphoma
hsa-mir-198	Acquired Immunodeficiency Syndrome
hsa-mir-106b	Alzheimer Disease
hsa-mir-146a	Alzheimer Disease
hsa-mir-17	Alzheimer Disease
hsa-mir-20a	Alzheimer Disease
hsa-mir-221	Prostatic Neoplasms
hsa-mir-222	Prostatic Neoplasms
hsa-mir-181b-1	Astrocytoma
hsa-mir-181b-2	Astrocytoma
hsa-mir-21	Astrocytoma
hsa-mir-221	Astrocytoma
hsa-mir-106a	Autistic Disorder
hsa-mir-106b	Autistic Disorder
hsa-mir-129-1	Autistic Disorder
hsa-mir-129-2	Autistic Disorder
hsa-mir-132	Autistic Disorder
hsa-mir-140	Autistic Disorder
hsa-mir-146a	Autistic Disorder
hsa-mir-146b	Autistic Disorder
hsa-mir-148b	Autistic Disorder
hsa-mir-15a	Autistic Disorder
hsa-mir-15b	Autistic Disorder
hsa-mir-181d	Autistic Disorder
hsa-mir-193b	Autistic Disorder
hsa-mir-21	Autistic Disorder
hsa-mir-212	Autistic Disorder
hsa-mir-23a	Autistic Disorder
hsa-mir-23b	Autistic Disorder
hsa-mir-27a	Autistic Disorder
hsa-mir-363	Autistic Disorder
hsa-mir-381	Autistic Disorder
hsa-mir-431	Autistic Disorder
hsa-mir-432	Autistic Disorder
hsa-mir-484	Autistic Disorder
hsa-mir-539	Autistic Disorder
hsa-mir-550a-1	Autistic Disorder
hsa-mir-550a-2	Autistic Disorder
hsa-mir-598	Autistic Disorder
hsa-mir-652	Autistic Disorder
hsa-mir-663a	Autistic Disorder
hsa-mir-7-1	Autistic Disorder
hsa-mir-7-2	Autistic Disorder
hsa-mir-7-3	Autistic Disorder
hsa-mir-92a-1	Autistic Disorder
hsa-mir-92a-2	Autistic Disorder
hsa-mir-93	Autistic Disorder
hsa-mir-95	Autistic Disorder
hsa-mir-143	Barrett Esophagus
hsa-mir-196a-1	Barrett Esophagus
hsa-mir-196a-2	Barrett Esophagus
hsa-mir-20a	Lymphoma, B-Cell
hsa-mir-92a-1	Lymphoma, B-Cell
hsa-mir-92a-2	Lymphoma, B-Cell
hsa-mir-143	Urinary Bladder Neoplasms
hsa-mir-101-1	Urinary Bladder Neoplasms
hsa-mir-101-2	Urinary Bladder Neoplasms
hsa-mir-205	Urinary Bladder Neoplasms
hsa-mir-21	Urinary Bladder Neoplasms
hsa-mir-222	Brain Neoplasms
hsa-mir-9-1	Brain Neoplasms
hsa-mir-9-2	Brain Neoplasms
hsa-mir-92b	Brain Neoplasms
hsa-mir-9-3	Brain Neoplasms
hsa-mir-10a	Breast Neoplasms
hsa-mir-149	Breast Neoplasms
hsa-mir-196a-2	Breast Neoplasms
hsa-mir-204	Breast Neoplasms
hsa-mir-221	Breast Neoplasms
hsa-mir-222	Breast Neoplasms
hsa-mir-29a	Breast Neoplasms
hsa-mir-30c-1	Breast Neoplasms
hsa-mir-451a	Breast Neoplasms
hsa-mir-499a	Breast Neoplasms
hsa-mir-510	Breast Neoplasms
hsa-mir-516a-1	Breast Neoplasms
hsa-mir-516a-2	Breast Neoplasms
hsa-mir-516b-1	Breast Neoplasms
hsa-mir-516b-2	Breast Neoplasms
hsa-mir-7-1	Breast Neoplasms
hsa-mir-7-2	Breast Neoplasms
hsa-mir-7-3	Breast Neoplasms
hsa-mir-101-1	Neoplasms
hsa-mir-101-2	Neoplasms
hsa-mir-126	Neoplasms
hsa-mir-141	Neoplasms
hsa-mir-145	Neoplasms
hsa-mir-196b	Neoplasms
hsa-mir-27a	Neoplasms
hsa-mir-34a	Neoplasms
hsa-mir-429	Neoplasms
hsa-mir-451a	Neoplasms
hsa-mir-7-1	Neoplasms
hsa-mir-7-2	Neoplasms
hsa-mir-7-3	Neoplasms
hsa-mir-141	Carcinoma, Renal Cell
hsa-mir-155	Carcinoma, Renal Cell
hsa-mir-16-1	Carcinoma, Renal Cell
hsa-mir-16-2	Carcinoma, Renal Cell
hsa-mir-200b	Carcinoma, Renal Cell
hsa-mir-200c	Carcinoma, Renal Cell
hsa-mir-210	Carcinoma, Renal Cell
hsa-mir-224	Carcinoma, Renal Cell
hsa-mir-363	Carcinoma, Renal Cell
hsa-mir-429	Carcinoma, Renal Cell
hsa-mir-452	Carcinoma, Renal Cell
hsa-mir-514a-1	Carcinoma, Renal Cell
hsa-mir-514a-2	Carcinoma, Renal Cell
hsa-mir-126	Uterine Cervical Neoplasms
hsa-mir-143	Uterine Cervical Neoplasms
hsa-mir-145	Uterine Cervical Neoplasms
hsa-mir-146a	Uterine Cervical Neoplasms
hsa-mir-155	Uterine Cervical Neoplasms
hsa-mir-15b	Uterine Cervical Neoplasms
hsa-mir-16-1	Uterine Cervical Neoplasms
hsa-mir-16-2	Uterine Cervical Neoplasms
hsa-mir-34a	Uterine Cervical Neoplasms
hsa-mir-142	Precursor B-Cell Lymphoblastic Leukemia-Lymphoma
hsa-mir-222	Precursor B-Cell Lymphoblastic Leukemia-Lymphoma
hsa-mir-339	Precursor B-Cell Lymphoblastic Leukemia-Lymphoma
hsa-mir-373	Precursor B-Cell Lymphoblastic Leukemia-Lymphoma
hsa-mir-451a	Precursor B-Cell Lymphoblastic Leukemia-Lymphoma
hsa-mir-22	Leukemia, Lymphocytic, Chronic, B-Cell
hsa-mir-106b	Leukemia, Lymphocytic, Chronic, B-Cell
hsa-mir-10a	Leukemia, Myeloid, Chronic-Phase
hsa-mir-21	Liver Cirrhosis
hsa-mir-92a-1	Leukemia, Lymphocytic, Chronic, B-Cell
hsa-mir-101-1	Colonic Neoplasms
hsa-mir-101-2	Colonic Neoplasms
hsa-mir-192	Colonic Neoplasms
hsa-mir-498	Colonic Neoplasms
hsa-mir-126	Colonic Neoplasms
hsa-mir-135a-1	Colorectal Neoplasms
hsa-mir-135b	Colorectal Neoplasms
hsa-mir-17	Colorectal Neoplasms
hsa-mir-183	Colorectal Neoplasms
hsa-mir-18a	Colorectal Neoplasms
hsa-mir-20a	Colorectal Neoplasms
hsa-mir-31	Colorectal Neoplasms
hsa-mir-92b	Colorectal Neoplasms
hsa-mir-377	Diabetic Nephropathies
hsa-mir-181b-1	Colorectal Neoplasms
hsa-mir-21	Colorectal Neoplasms
hsa-mir-302b	Carcinoma, Embryonal
hsa-mir-193b	Adenocarcinoma
hsa-mir-204	Adenocarcinoma
hsa-mir-205	Adenocarcinoma
hsa-mir-429	Adenocarcinoma
hsa-mir-449a	Adenocarcinoma
hsa-mir-449b	Adenocarcinoma
hsa-mir-99b	Adenocarcinoma
hsa-mir-103a-1	Adenocarcinoma
hsa-mir-103a-2	Adenocarcinoma
hsa-mir-106a	Adenocarcinoma
hsa-mir-151a	Adenocarcinoma
hsa-mir-155	Adenocarcinoma
hsa-mir-182	Adenocarcinoma
hsa-mir-183	Adenocarcinoma
hsa-mir-194-1	Adenocarcinoma
hsa-mir-194-2	Adenocarcinoma
hsa-mir-200a	Adenocarcinoma
hsa-mir-200c	Adenocarcinoma
hsa-mir-210	Adenocarcinoma
hsa-mir-223	Adenocarcinoma
hsa-mir-95	Adenocarcinoma
hsa-mir-100	Endometriosis
hsa-mir-1-1	Endometriosis
hsa-mir-1-2	Endometriosis
hsa-mir-125a	Endometriosis
hsa-mir-125b-1	Endometriosis
hsa-mir-125b-2	Endometriosis
hsa-mir-126	Endometriosis
hsa-mir-141	Endometriosis
hsa-mir-142	Endometriosis
hsa-mir-143	Endometriosis
hsa-mir-145	Endometriosis
hsa-mir-150	Endometriosis
hsa-mir-194-1	Endometriosis
hsa-mir-194-2	Endometriosis
hsa-mir-196b	Endometriosis
hsa-mir-200a	Endometriosis
hsa-mir-200b	Endometriosis
hsa-mir-20a	Endometriosis
hsa-mir-223	Endometriosis
hsa-mir-29c	Endometriosis
hsa-mir-34c	Endometriosis
hsa-mir-365a	Endometriosis
hsa-mir-424	Endometriosis
hsa-mir-99a	Endometriosis
hsa-mir-99b	Endometriosis
hsa-mir-21	Esophageal Neoplasms
hsa-mir-659	Dementia
hsa-mir-27a	Stomach Neoplasms
hsa-mir-106b	Stomach Neoplasms
hsa-mir-129-1	Stomach Neoplasms
hsa-mir-129-2	Stomach Neoplasms
hsa-mir-133b	Stomach Neoplasms
hsa-mir-139	Stomach Neoplasms
hsa-mir-141	Stomach Neoplasms
hsa-mir-148a	Stomach Neoplasms
hsa-mir-148b	Stomach Neoplasms
hsa-mir-150	Stomach Neoplasms
hsa-mir-17	Stomach Neoplasms
hsa-mir-18a	Stomach Neoplasms
hsa-mir-18b	Stomach Neoplasms
hsa-mir-195	Stomach Neoplasms
hsa-mir-19a	Stomach Neoplasms
hsa-mir-20a	Stomach Neoplasms
hsa-mir-20b	Stomach Neoplasms
hsa-mir-222	Stomach Neoplasms
hsa-mir-31	Stomach Neoplasms
hsa-mir-340	Stomach Neoplasms
hsa-mir-34a	Stomach Neoplasms
hsa-mir-34b	Stomach Neoplasms
hsa-mir-34c	Stomach Neoplasms
hsa-mir-378a	Stomach Neoplasms
hsa-mir-421	Stomach Neoplasms
hsa-mir-497	Stomach Neoplasms
hsa-mir-658	Stomach Neoplasms
hsa-mir-93	Stomach Neoplasms
hsa-mir-106a	Stomach Neoplasms
hsa-let-7a-1	Digestive System Neoplasms
hsa-let-7a-2	Digestive System Neoplasms
hsa-let-7a-3	Digestive System Neoplasms
hsa-let-7b	Digestive System Neoplasms
hsa-let-7c	Digestive System Neoplasms
hsa-let-7d	Digestive System Neoplasms
hsa-let-7e	Digestive System Neoplasms
hsa-let-7f-1	Digestive System Neoplasms
hsa-let-7g	Digestive System Neoplasms
hsa-let-7i	Digestive System Neoplasms
hsa-mir-451a	Gastrointestinal Neoplasms
hsa-mir-124-1	Glioblastoma
hsa-mir-124-2	Glioblastoma
hsa-mir-124-3	Glioblastoma
hsa-mir-137	Glioblastoma
hsa-mir-451a	Glioblastoma
hsa-mir-146b	Glioma
hsa-mir-15b	Glioma
hsa-mir-181a-1	Glioma
hsa-mir-181a-2	Glioma
hsa-mir-181b-1	Glioma
hsa-mir-181b-2	Glioma
hsa-mir-21	Glioma
hsa-mir-21	Cardiomyopathy, Hypertrophic
hsa-mir-21	Myocardial Infarction
hsa-mir-21	Myocardial Ischemia
hsa-mir-21	Myocardial Reperfusion Injury
hsa-let-7a-1	Head and Neck Neoplasms
hsa-let-7a-2	Head and Neck Neoplasms
hsa-let-7a-3	Head and Neck Neoplasms
hsa-let-7b	Head and Neck Neoplasms
hsa-let-7c	Head and Neck Neoplasms
hsa-let-7d	Head and Neck Neoplasms
hsa-let-7e	Head and Neck Neoplasms
hsa-let-7f-1	Head and Neck Neoplasms
hsa-let-7g	Head and Neck Neoplasms
hsa-let-7i	Head and Neck Neoplasms
hsa-mir-1-1	Head and Neck Neoplasms
hsa-mir-1-2	Head and Neck Neoplasms
hsa-mir-130b	Head and Neck Neoplasms
hsa-mir-133a-1	Head and Neck Neoplasms
hsa-mir-133a-2	Head and Neck Neoplasms
hsa-mir-142	Head and Neck Neoplasms
hsa-mir-146b	Head and Neck Neoplasms
hsa-mir-155	Head and Neck Neoplasms
hsa-mir-181a-1	Head and Neck Neoplasms
hsa-mir-181a-2	Head and Neck Neoplasms
hsa-mir-181b-1	Head and Neck Neoplasms
hsa-mir-181b-2	Head and Neck Neoplasms
hsa-mir-181d	Head and Neck Neoplasms
hsa-mir-18a	Head and Neck Neoplasms
hsa-mir-18b	Head and Neck Neoplasms
hsa-mir-193b	Head and Neck Neoplasms
hsa-mir-205	Head and Neck Neoplasms
hsa-mir-21	Head and Neck Neoplasms
hsa-mir-221	Head and Neck Neoplasms
hsa-mir-29c	Head and Neck Neoplasms
hsa-mir-455	Head and Neck Neoplasms
hsa-mir-491	Head and Neck Neoplasms
hsa-mir-499a	Head and Neck Neoplasms
hsa-mir-15a	Head and Neck Neoplasms
hsa-mir-133a-1	Heart Failure
hsa-mir-133a-2	Heart Failure
hsa-mir-133b	Heart Failure
hsa-mir-223	Reperfusion Injury
hsa-mir-146a	Hepatitis B
hsa-mir-15a	Hepatitis B
hsa-mir-181a-1	Hepatitis B
hsa-mir-181a-2	Hepatitis B
hsa-mir-181b-1	Hepatitis B
hsa-mir-181b-2	Hepatitis B
hsa-mir-200a	Hepatitis B
hsa-mir-200b	Hepatitis B
hsa-mir-200c	Hepatitis B
hsa-mir-1-1	Hepatitis C
hsa-mir-1-2	Hepatitis C
hsa-mir-196a-1	Hepatitis C
hsa-mir-196a-2	Hepatitis C
hsa-mir-196b	Hepatitis C
hsa-mir-199a-1	Hepatitis C
hsa-mir-199a-2	Hepatitis C
hsa-mir-296	Hepatitis C
hsa-mir-30a	Hepatitis C
hsa-mir-30b	Hepatitis C
hsa-mir-30c-1	Hepatitis C
hsa-mir-30c-2	Hepatitis C
hsa-mir-30d	Hepatitis C
hsa-mir-431	Hepatitis C
hsa-mir-448	Hepatitis C
hsa-mir-127	Carcinoma, Hepatocellular
hsa-mir-200b	Carcinoma, Hepatocellular
hsa-mir-34a	Carcinoma, Hepatocellular
hsa-mir-1-1	Carcinoma, Hepatocellular
hsa-mir-1-2	Carcinoma, Hepatocellular
hsa-mir-101-1	Carcinoma, Hepatocellular
hsa-mir-101-2	Carcinoma, Hepatocellular
hsa-mir-125b-1	Carcinoma, Hepatocellular
hsa-mir-125b-2	Carcinoma, Hepatocellular
hsa-mir-146a	Carcinoma, Hepatocellular
hsa-mir-223	Carcinoma, Hepatocellular
hsa-mir-221	Hyperglycemia
hsa-mir-16-1	Hodgkin Disease
hsa-mir-16-2	Hodgkin Disease
hsa-mir-17	Hodgkin Disease
hsa-mir-18a	Hodgkin Disease
hsa-mir-19a	Hodgkin Disease
hsa-mir-19b-1	Hodgkin Disease
hsa-mir-19b-2	Hodgkin Disease
hsa-mir-20a	Hodgkin Disease
hsa-mir-21	Hodgkin Disease
hsa-mir-24-1	Hodgkin Disease
hsa-mir-24-2	Hodgkin Disease
hsa-mir-92a-1	Hodgkin Disease
hsa-mir-92a-2	Hodgkin Disease
hsa-let-7a-1	Hodgkin Disease
hsa-let-7a-2	Hodgkin Disease
hsa-let-7a-3	Hodgkin Disease
hsa-mir-9-1	Hodgkin Disease
hsa-mir-9-2	Hodgkin Disease
hsa-mir-9-3	Hodgkin Disease
hsa-mir-16-1	Neoplasms
hsa-mir-16-2	Neoplasms
hsa-mir-30e	Neoplasms
hsa-let-7i	Ovarian Neoplasms
hsa-mir-100	Carcinoma, Hepatocellular
hsa-mir-106a	Carcinoma, Hepatocellular
hsa-mir-10a	Carcinoma, Hepatocellular
hsa-mir-145	Carcinoma, Hepatocellular
hsa-mir-198	Carcinoma, Hepatocellular
hsa-mir-221	Carcinoma, Hepatocellular
hsa-mir-222	Carcinoma, Hepatocellular
hsa-mir-17	Leukemia, Myeloid
hsa-mir-18a	Leukemia, Myeloid
hsa-mir-19a	Leukemia, Myeloid
hsa-mir-19b-1	Leukemia, Myeloid
hsa-mir-19b-2	Leukemia, Myeloid
hsa-mir-20a	Leukemia, Myeloid
hsa-mir-92a-1	Leukemia, Myeloid
hsa-mir-92a-2	Leukemia, Myeloid
hsa-mir-205	Prostatic Neoplasms
hsa-mir-1-1	Cardiomegaly
hsa-mir-1-2	Cardiomegaly
hsa-mir-21	Carcinoma, Ductal, Breast
hsa-let-7a-1	Sarcoma, Kaposi
hsa-let-7a-2	Sarcoma, Kaposi
hsa-let-7a-3	Sarcoma, Kaposi
hsa-let-7b	Sarcoma, Kaposi
hsa-let-7c	Sarcoma, Kaposi
hsa-let-7d	Sarcoma, Kaposi
hsa-let-7e	Sarcoma, Kaposi
hsa-let-7f-1	Sarcoma, Kaposi
hsa-let-7g	Sarcoma, Kaposi
hsa-let-7i	Sarcoma, Kaposi
hsa-mir-221	Sarcoma, Kaposi
hsa-mir-222	Sarcoma, Kaposi
hsa-mir-98	Sarcoma, Kaposi
hsa-mir-125a	Leukemia
hsa-mir-181a-1	Leukemia
hsa-mir-181a-2	Leukemia
hsa-mir-199b	Leukemia
hsa-mir-339	Leukemia
hsa-mir-378a	Leukemia
hsa-mir-454	Leukemia
hsa-mir-575	Leukemia
hsa-mir-660	Leukemia
hsa-mir-663a	Leukemia
hsa-mir-1-1	Lung Neoplasms
hsa-mir-1-2	Lung Neoplasms
hsa-mir-196a-2	Lung Neoplasms
hsa-let-7a-1	Lupus Vulgaris
hsa-let-7a-2	Lupus Vulgaris
hsa-let-7a-3	Lupus Vulgaris
hsa-let-7e	Lupus Vulgaris
hsa-mir-130b	Lupus Vulgaris
hsa-mir-134	Lupus Vulgaris
hsa-mir-142	Lupus Vulgaris
hsa-mir-146a	Lupus Vulgaris
hsa-mir-150	Lupus Vulgaris
hsa-mir-184	Lupus Vulgaris
hsa-mir-185	Lupus Vulgaris
hsa-mir-195	Lupus Vulgaris
hsa-mir-197	Lupus Vulgaris
hsa-mir-198	Lupus Vulgaris
hsa-mir-200c	Lupus Vulgaris
hsa-mir-208b	Lupus Vulgaris
hsa-mir-210	Lupus Vulgaris
hsa-mir-223	Lupus Vulgaris
hsa-mir-23a	Lupus Vulgaris
hsa-mir-296	Lupus Vulgaris
hsa-mir-30a	Lupus Vulgaris
hsa-mir-30d	Lupus Vulgaris
hsa-mir-324	Lupus Vulgaris
hsa-mir-346	Lupus Vulgaris
hsa-mir-365a	Lupus Vulgaris
hsa-mir-423	Lupus Vulgaris
hsa-mir-433	Lupus Vulgaris
hsa-mir-484	Lupus Vulgaris
hsa-mir-486	Lupus Vulgaris
hsa-mir-494	Lupus Vulgaris
hsa-mir-500a	Lupus Vulgaris
hsa-mir-516a-1	Lupus Vulgaris
hsa-mir-516a-2	Lupus Vulgaris
hsa-mir-516b-1	Lupus Vulgaris
hsa-mir-516b-2	Lupus Vulgaris
hsa-mir-518c	Lupus Vulgaris
hsa-mir-557	Lupus Vulgaris
hsa-mir-575	Lupus Vulgaris
hsa-mir-583	Lupus Vulgaris
hsa-mir-596	Lupus Vulgaris
hsa-mir-600	Lupus Vulgaris
hsa-mir-601	Lupus Vulgaris
hsa-mir-602	Lupus Vulgaris
hsa-mir-608	Lupus Vulgaris
hsa-mir-611	Lupus Vulgaris
hsa-mir-612	Lupus Vulgaris
hsa-mir-615	Lupus Vulgaris
hsa-mir-622	Lupus Vulgaris
hsa-mir-629	Lupus Vulgaris
hsa-mir-637	Lupus Vulgaris
hsa-mir-638	Lupus Vulgaris
hsa-mir-642a	Lupus Vulgaris
hsa-mir-654	Lupus Vulgaris
hsa-mir-657	Lupus Vulgaris
hsa-mir-658	Lupus Vulgaris
hsa-mir-662	Lupus Vulgaris
hsa-mir-663a	Lupus Vulgaris
hsa-mir-769	Lupus Vulgaris
hsa-mir-99a	Lupus Vulgaris
hsa-mir-26a-1	Lymphoma
hsa-mir-26a-2	Lymphoma
hsa-let-7a-1	Melanoma
hsa-let-7a-2	Melanoma
hsa-let-7a-3	Melanoma
hsa-let-7b	Melanoma
hsa-let-7c	Melanoma
hsa-let-7d	Melanoma
hsa-let-7e	Melanoma
hsa-let-7f-1	Melanoma
hsa-let-7g	Melanoma
hsa-let-7i	Melanoma
hsa-mir-20b	Breast Neoplasms
hsa-mir-150	Marek Disease
hsa-mir-223	Marek Disease
hsa-mir-221	Marek Disease
hsa-mir-222	Marek Disease
hsa-mir-10b	Medulloblastoma
hsa-mir-124-1	Medulloblastoma
hsa-mir-124-2	Medulloblastoma
hsa-mir-124-3	Medulloblastoma
hsa-mir-125a	Medulloblastoma
hsa-mir-125b-1	Medulloblastoma
hsa-mir-125b-2	Medulloblastoma
hsa-mir-135a-1	Medulloblastoma
hsa-mir-135b	Medulloblastoma
hsa-mir-153-1	Medulloblastoma
hsa-mir-153-2	Medulloblastoma
hsa-mir-17	Medulloblastoma
hsa-mir-181b-1	Medulloblastoma
hsa-mir-181b-2	Medulloblastoma
hsa-mir-18a	Medulloblastoma
hsa-mir-199b	Medulloblastoma
hsa-mir-19a	Medulloblastoma
hsa-mir-19b-1	Medulloblastoma
hsa-mir-19b-2	Medulloblastoma
hsa-mir-20a	Medulloblastoma
hsa-mir-31	Medulloblastoma
hsa-mir-9-1	Medulloblastoma
hsa-mir-9-2	Medulloblastoma
hsa-mir-92a-1	Medulloblastoma
hsa-mir-92a-2	Medulloblastoma
hsa-mir-9-3	Medulloblastoma
hsa-mir-182	Melanoma
hsa-mir-532	Melanoma
hsa-mir-196b	Leukemia
hsa-mir-206	Muscular Dystrophies
hsa-mir-125b-1	Myelodysplastic Syndromes
hsa-mir-335	Multiple Myeloma
hsa-mir-342	Multiple Myeloma
hsa-mir-561	Multiple Myeloma
hsa-mir-10a	Myeloproliferative Disorders
hsa-mir-126	Myeloproliferative Disorders
hsa-mir-17	Myeloproliferative Disorders
hsa-mir-20a	Myeloproliferative Disorders
hsa-mir-21	Cardiomyopathies
hsa-mir-1-1	Myocardial Infarction
hsa-mir-1-2	Myocardial Infarction
hsa-mir-206	Myocardial Infarction
hsa-mir-221	Carotid Artery Diseases
hsa-mir-222	Carotid Artery Diseases
hsa-mir-219-1	Nervous System Diseases
hsa-mir-219-2	Nervous System Diseases
hsa-mir-17	Azoospermia
hsa-mir-18a	Azoospermia
hsa-mir-19a	Azoospermia
hsa-mir-19b-1	Azoospermia
hsa-mir-19b-2	Azoospermia
hsa-mir-20a	Azoospermia
hsa-mir-302a	Azoospermia
hsa-mir-371a	Azoospermia
hsa-mir-372	Azoospermia
hsa-mir-373	Azoospermia
hsa-mir-383	Azoospermia
hsa-mir-491	Azoospermia
hsa-mir-520d	Azoospermia
hsa-mir-92a-1	Azoospermia
hsa-mir-92a-2	Azoospermia
hsa-mir-205	Carcinoma, Non-Small-Cell Lung
hsa-mir-21	Carcinoma, Non-Small-Cell Lung
hsa-mir-96	Hearing Loss
hsa-mir-211	Carcinoma, Squamous Cell
hsa-mir-146a	Osteoarthritis
hsa-let-7e	Ovarian Neoplasms
hsa-mir-125b-2	Ovarian Neoplasms
hsa-mir-126	Ovarian Neoplasms
hsa-mir-127	Ovarian Neoplasms
hsa-mir-130a	Ovarian Neoplasms
hsa-mir-146a	Ovarian Neoplasms
hsa-mir-155	Ovarian Neoplasms
hsa-mir-29a	Ovarian Neoplasms
hsa-mir-30c-1	Ovarian Neoplasms
hsa-mir-30c-2	Ovarian Neoplasms
hsa-mir-335	Ovarian Neoplasms
hsa-mir-92b	Ovarian Neoplasms
hsa-mir-99b	Ovarian Neoplasms
hsa-mir-146a	Diabetes Mellitus, Type 2
hsa-let-7a-1	Pancreatic Neoplasms
hsa-let-7a-2	Pancreatic Neoplasms
hsa-let-7a-3	Pancreatic Neoplasms
hsa-let-7b	Pancreatic Neoplasms
hsa-let-7c	Pancreatic Neoplasms
hsa-let-7d	Pancreatic Neoplasms
hsa-let-7e	Pancreatic Neoplasms
hsa-let-7f-1	Pancreatic Neoplasms
hsa-let-7g	Pancreatic Neoplasms
hsa-let-7i	Pancreatic Neoplasms
hsa-mir-15b	Pancreatic Neoplasms
hsa-mir-186	Pancreatic Neoplasms
hsa-mir-190a	Pancreatic Neoplasms
hsa-mir-196a-1	Pancreatic Neoplasms
hsa-mir-196a-2	Pancreatic Neoplasms
hsa-mir-200b	Pancreatic Neoplasms
hsa-mir-222	Pancreatic Neoplasms
hsa-mir-95	Pancreatic Neoplasms
hsa-mir-217	Pancreatic Neoplasms
hsa-mir-372	Cerebellar Neoplasms
hsa-mir-373	Cerebellar Neoplasms
hsa-let-7a-1	Pituitary Neoplasms
hsa-let-7a-2	Pituitary Neoplasms
hsa-let-7a-3	Pituitary Neoplasms
hsa-let-7b	Pituitary Neoplasms
hsa-let-7c	Pituitary Neoplasms
hsa-let-7d	Pituitary Neoplasms
hsa-let-7e	Pituitary Neoplasms
hsa-let-7f-1	Pituitary Neoplasms
hsa-let-7g	Pituitary Neoplasms
hsa-let-7i	Pituitary Neoplasms
hsa-let-7a-1	Salivary Gland Neoplasms
hsa-let-7a-2	Salivary Gland Neoplasms
hsa-let-7a-3	Salivary Gland Neoplasms
hsa-mir-140	Salivary Gland Neoplasms
hsa-mir-144	Salivary Gland Neoplasms
hsa-mir-154	Salivary Gland Neoplasms
hsa-mir-188	Salivary Gland Neoplasms
hsa-mir-20b	Salivary Gland Neoplasms
hsa-mir-21	Salivary Gland Neoplasms
hsa-mir-23b	Salivary Gland Neoplasms
hsa-mir-299	Salivary Gland Neoplasms
hsa-mir-29c	Salivary Gland Neoplasms
hsa-mir-301a	Salivary Gland Neoplasms
hsa-mir-301b	Salivary Gland Neoplasms
hsa-mir-302c	Salivary Gland Neoplasms
hsa-mir-337	Salivary Gland Neoplasms
hsa-mir-375	Salivary Gland Neoplasms
hsa-mir-376a-1	Salivary Gland Neoplasms
hsa-mir-376a-2	Salivary Gland Neoplasms
hsa-mir-409	Salivary Gland Neoplasms
hsa-mir-449a	Salivary Gland Neoplasms
hsa-mir-449b	Salivary Gland Neoplasms
hsa-mir-495	Salivary Gland Neoplasms
hsa-mir-99b	Salivary Gland Neoplasms
hsa-mir-15a	Polycystic Kidney Diseases
hsa-mir-15a	Liver Diseases
hsa-mir-152	Pre-Eclampsia
hsa-mir-210	Pre-Eclampsia
hsa-mir-411	Pre-Eclampsia
hsa-let-7a-1	Lymphoma, Primary Effusion
hsa-let-7a-2	Lymphoma, Primary Effusion
hsa-let-7a-3	Lymphoma, Primary Effusion
hsa-let-7b	Lymphoma, Primary Effusion
hsa-let-7c	Lymphoma, Primary Effusion
hsa-let-7d	Lymphoma, Primary Effusion
hsa-let-7e	Lymphoma, Primary Effusion
hsa-let-7f-1	Lymphoma, Primary Effusion
hsa-let-7g	Lymphoma, Primary Effusion
hsa-let-7i	Lymphoma, Primary Effusion
hsa-mir-221	Lymphoma, Primary Effusion
hsa-mir-222	Lymphoma, Primary Effusion
hsa-mir-98	Lymphoma, Primary Effusion
hsa-let-7a-1	Adrenocortical Carcinoma
hsa-let-7a-2	Adrenocortical Carcinoma
hsa-let-7a-3	Adrenocortical Carcinoma
hsa-let-7b	Adrenocortical Carcinoma
hsa-let-7c	Adrenocortical Carcinoma
hsa-let-7d	Adrenocortical Carcinoma
hsa-mir-100	Adrenocortical Carcinoma
hsa-mir-106b	Adrenocortical Carcinoma
hsa-mir-1-1	Adrenocortical Carcinoma
hsa-mir-1-2	Adrenocortical Carcinoma
hsa-mir-125b-1	Adrenocortical Carcinoma
hsa-mir-125b-2	Adrenocortical Carcinoma
hsa-mir-126	Adrenocortical Carcinoma
hsa-mir-130a	Adrenocortical Carcinoma
hsa-mir-132	Adrenocortical Carcinoma
hsa-mir-133a-1	Adrenocortical Carcinoma
hsa-mir-133a-2	Adrenocortical Carcinoma
hsa-mir-135a-1	Adrenocortical Carcinoma
hsa-mir-137	Adrenocortical Carcinoma
hsa-mir-139	Adrenocortical Carcinoma
hsa-mir-143	Adrenocortical Carcinoma
hsa-mir-145	Adrenocortical Carcinoma
hsa-mir-146a	Adrenocortical Carcinoma
hsa-mir-148a	Adrenocortical Carcinoma
hsa-mir-155	Adrenocortical Carcinoma
hsa-mir-15b	Adrenocortical Carcinoma
hsa-mir-16-1	Adrenocortical Carcinoma
hsa-mir-16-2	Adrenocortical Carcinoma
hsa-mir-17	Adrenocortical Carcinoma
hsa-mir-192	Adrenocortical Carcinoma
hsa-mir-194-1	Adrenocortical Carcinoma
hsa-mir-194-2	Adrenocortical Carcinoma
hsa-mir-196a-1	Adrenocortical Carcinoma
hsa-mir-196a-2	Adrenocortical Carcinoma
hsa-mir-200b	Adrenocortical Carcinoma
hsa-mir-200c	Adrenocortical Carcinoma
hsa-mir-210	Adrenocortical Carcinoma
hsa-mir-222	Adrenocortical Carcinoma
hsa-mir-23b	Adrenocortical Carcinoma
hsa-mir-28	Adrenocortical Carcinoma
hsa-mir-301a	Adrenocortical Carcinoma
hsa-mir-301b	Adrenocortical Carcinoma
hsa-mir-30a	Adrenocortical Carcinoma
hsa-mir-335	Adrenocortical Carcinoma
hsa-mir-375	Adrenocortical Carcinoma
hsa-mir-376a-1	Adrenocortical Carcinoma
hsa-mir-376a-2	Adrenocortical Carcinoma
hsa-mir-376b	Adrenocortical Carcinoma
hsa-mir-376c	Adrenocortical Carcinoma
hsa-mir-424	Adrenocortical Carcinoma
hsa-mir-449a	Adrenocortical Carcinoma
hsa-mir-449b	Adrenocortical Carcinoma
hsa-mir-484	Adrenocortical Carcinoma
hsa-mir-491	Adrenocortical Carcinoma
hsa-mir-7-1	Adrenocortical Carcinoma
hsa-mir-7-2	Adrenocortical Carcinoma
hsa-mir-7-3	Adrenocortical Carcinoma
hsa-let-7b	Neurodegenerative Diseases
hsa-mir-139	Neurodegenerative Diseases
hsa-mir-146a	Neurodegenerative Diseases
hsa-mir-328	Neurodegenerative Diseases
hsa-mir-337	Neurodegenerative Diseases
hsa-mir-338	Neurodegenerative Diseases
hsa-mir-342	Neurodegenerative Diseases
hsa-mir-106b	Prostatic Neoplasms
hsa-mir-16-2	Prostatic Neoplasms
hsa-mir-182	Prostatic Neoplasms
hsa-mir-34c	Prostatic Neoplasms
hsa-mir-373	Prostatic Neoplasms
hsa-mir-520c	Prostatic Neoplasms
hsa-mir-521-1	Prostatic Neoplasms
hsa-mir-521-2	Prostatic Neoplasms
hsa-mir-93	Prostatic Neoplasms
hsa-mir-135b	Prostatic Neoplasms
hsa-mir-194-1	Prostatic Neoplasms
hsa-mir-194-2	Prostatic Neoplasms
hsa-mir-23b	Prostatic Neoplasms
hsa-mir-101-1	Prostatic Neoplasms
hsa-mir-101-2	Prostatic Neoplasms
hsa-mir-125b-1	Rectal Neoplasms
hsa-mir-125b-2	Rectal Neoplasms
hsa-mir-137	Rectal Neoplasms
hsa-mir-1-1	Retinal Degeneration
hsa-mir-1-2	Retinal Degeneration
hsa-mir-133b	Retinal Degeneration
hsa-mir-142	Retinal Degeneration
hsa-mir-182	Retinal Degeneration
hsa-mir-183	Retinal Degeneration
hsa-mir-96	Retinal Degeneration
hsa-mir-29a	Rhabdomyosarcoma
hsa-mir-146a	Arthritis, Rheumatoid
hsa-mir-346	Schizophrenia
hsa-mir-196b	Neutropenia
hsa-mir-21	Neutropenia
hsa-mir-302a	Skin Neoplasms
hsa-mir-302b	Skin Neoplasms
hsa-mir-302c	Skin Neoplasms
hsa-mir-302d	Skin Neoplasms
hsa-mir-1-1	Hypertension
hsa-mir-1-2	Hypertension
hsa-mir-133a-1	Hypertension
hsa-mir-133a-2	Hypertension
hsa-mir-155	Hypertension
hsa-mir-208b	Hypertension
hsa-mir-184	Tongue Neoplasms
hsa-mir-17	Leukemia-Lymphoma, Adult T-Cell
hsa-mir-18a	Leukemia-Lymphoma, Adult T-Cell
hsa-mir-19a	Leukemia-Lymphoma, Adult T-Cell
hsa-mir-19b-1	Leukemia-Lymphoma, Adult T-Cell
hsa-mir-19b-2	Leukemia-Lymphoma, Adult T-Cell
hsa-mir-20a	Leukemia-Lymphoma, Adult T-Cell
hsa-mir-92a-1	Leukemia-Lymphoma, Adult T-Cell
hsa-mir-92a-2	Leukemia-Lymphoma, Adult T-Cell
hsa-mir-142	Lung Neoplasms
hsa-mir-106b	Neoplasms
hsa-mir-25	Neoplasms
hsa-mir-34b	Neoplasms
hsa-mir-34c	Neoplasms
hsa-mir-520b	Neoplasms
hsa-mir-9-1	Neoplasms
hsa-mir-9-2	Neoplasms
hsa-mir-93	Neoplasms
hsa-mir-9-3	Neoplasms
hsa-mir-34a	Melanoma
hsa-mir-155	Waldenstrom Macroglobulinemia
hsa-mir-184	Waldenstrom Macroglobulinemia
hsa-mir-206	Waldenstrom Macroglobulinemia
hsa-mir-363	Waldenstrom Macroglobulinemia
hsa-mir-494	Waldenstrom Macroglobulinemia
hsa-mir-542	Waldenstrom Macroglobulinemia
hsa-mir-9-1	Waldenstrom Macroglobulinemia
hsa-mir-9-2	Waldenstrom Macroglobulinemia
hsa-mir-9-3	Waldenstrom Macroglobulinemia
hsa-mir-206	Rhabdomyosarcoma
hsa-mir-100	Nasopharyngeal Neoplasms
hsa-mir-140	Colonic Neoplasms
hsa-let-7d	Cocaine-Related Disorders
hsa-mir-206	Neoplasms
hsa-mir-298	Cerebral Hemorrhage
hsa-mir-155	Cerebral Hemorrhage
hsa-mir-500a	Carcinoma, Hepatocellular
hsa-mir-151a	Leukemia, Lymphocytic, Chronic, B-Cell
hsa-mir-34a	Leukemia, Lymphocytic, Chronic, B-Cell
hsa-mir-148a	Leukemia, Lymphocytic, Chronic, B-Cell
hsa-mir-640	Leukemia, Lymphocytic, Chronic, B-Cell
hsa-mir-140	Arthritis
hsa-mir-15a	Arthritis
hsa-mir-494	Prion Diseases
hsa-mir-21	Adenocarcinoma
hsa-mir-1-1	Rhabdomyosarcoma
hsa-mir-1-2	Rhabdomyosarcoma
hsa-mir-200a	Meningioma
hsa-mir-122	Stroke
hsa-mir-133a-1	Stroke
hsa-mir-133a-2	Stroke
hsa-mir-124-1	Stroke
hsa-mir-124-2	Stroke
hsa-mir-124-3	Stroke
hsa-mir-140	Osteosarcoma
hsa-mir-145	Atherosclerosis
hsa-mir-15a	Schizophrenia
hsa-mir-15b	Schizophrenia
hsa-mir-196a-1	Adenocarcinoma
hsa-mir-196a-2	Adenocarcinoma
hsa-mir-155	Carcinoma, Hepatocellular
hsa-mir-181a-2	Leukemia, Lymphocytic, Chronic, B-Cell
hsa-mir-181a-1	Cocaine-Related Disorders
hsa-mir-181a-2	Cocaine-Related Disorders
hsa-mir-124-3	Cocaine-Related Disorders
hsa-mir-124-1	Cocaine-Related Disorders
hsa-mir-124-2	Cocaine-Related Disorders
hsa-mir-221	Adenocarcinoma
hsa-mir-29b-2	Leukemia, Lymphocytic, Chronic, B-Cell
hsa-mir-181b-1	Leukemia, Lymphocytic, Chronic, B-Cell
hsa-mir-181c	Leukemia, Lymphocytic, Chronic, B-Cell
hsa-mir-181b-2	Leukemia, Lymphocytic, Chronic, B-Cell
hsa-mir-362	Cerebral Hemorrhage
hsa-mir-34a	Pancreatic Neoplasms
hsa-mir-34b	Pancreatic Neoplasms
hsa-mir-34c	Pancreatic Neoplasms
hsa-mir-208a	Cardiomegaly
hsa-mir-128-1	Neuroblastoma
hsa-mir-128-2	Neuroblastoma
hsa-mir-342	Prion Diseases
hsa-mir-17	Leukemia
hsa-mir-18a	Leukemia
hsa-mir-19a	Leukemia
hsa-mir-19b-1	Leukemia
hsa-mir-19b-2	Leukemia
hsa-mir-20a	Leukemia
hsa-mir-17	Glioma
hsa-mir-18a	Glioma
hsa-mir-18b	Glioma
hsa-mir-20a	Glioma
hsa-mir-20b	Glioma
hsa-mir-106a	Glioma
hsa-mir-106b	Glioma
hsa-mir-93	Glioma
hsa-mir-183	Glioma
hsa-mir-182	Glioma
hsa-mir-367	Glioma
hsa-mir-302a	Glioma
hsa-mir-302b	Glioma
hsa-mir-302c	Glioma
hsa-mir-302d	Glioma
hsa-mir-371a	Glioma
hsa-mir-373	Glioma
hsa-mir-148a	Prostatic Neoplasms
hsa-mir-23a	Leukemia, Myeloid
hsa-mir-21	Leukemia, Lymphocytic, Chronic, B-Cell
hsa-mir-22	Prostatic Neoplasms
hsa-mir-146a	Inflammation
hsa-mir-650	Stomach Neoplasms
hsa-mir-106b	Child Development Disorders, Pervasive
hsa-mir-23a	Child Development Disorders, Pervasive
hsa-mir-219-1	Child Development Disorders, Pervasive
hsa-mir-219-2	Child Development Disorders, Pervasive
hsa-mir-122	Liver Neoplasms
hsa-mir-182	Neoplasms
hsa-mir-204	Head and Neck Neoplasms
hsa-mir-602	Hepatitis B
hsa-mir-602	Carcinoma, Hepatocellular
hsa-mir-429	Glomerulonephritis, IGA
hsa-mir-200b	Glomerulonephritis, IGA
hsa-mir-200a	Glomerulonephritis, IGA
hsa-mir-181a-1	Lung Neoplasms
hsa-mir-181a-2	Lung Neoplasms
hsa-mir-210	Pancreatic Neoplasms
hsa-mir-193a	Melanoma
hsa-mir-193b	Melanoma
hsa-mir-191	Melanoma
hsa-mir-21	Granulosa Cell Tumor
hsa-mir-516a-1	Ovarian Neoplasms
hsa-mir-516a-2	Ovarian Neoplasms
hsa-mir-224	Ovarian Neoplasms
hsa-let-7f-1	Ovarian Neoplasms
hsa-mir-143	Prostatic Neoplasms
hsa-mir-181a-1	Glioblastoma
hsa-mir-181a-2	Glioblastoma
hsa-mir-181b-1	Glioblastoma
hsa-mir-181b-2	Glioblastoma
hsa-mir-181c	Glioblastoma
hsa-mir-181d	Glioblastoma
hsa-mir-155	Colorectal Neoplasms, Hereditary Nonpolyposis
hsa-mir-34a	Carcinoma
hsa-mir-34a	Choriocarcinoma
hsa-let-7g	Carcinoma, Hepatocellular
hsa-let-7a-1	Carcinoma, Hepatocellular
hsa-let-7a-2	Carcinoma, Hepatocellular
hsa-let-7f-1	Carcinoma, Hepatocellular
hsa-let-7d	Carcinoma, Hepatocellular
hsa-let-7i	Carcinoma, Hepatocellular
hsa-let-7c	Carcinoma, Hepatocellular
hsa-let-7b	Carcinoma, Hepatocellular
hsa-let-7a-3	Carcinoma, Hepatocellular
hsa-mir-21	Carcinoma
hsa-mir-371a	Carcinoma
hsa-mir-372	Carcinoma
hsa-mir-373	Carcinoma
hsa-mir-302a	Carcinoma
hsa-mir-302b	Carcinoma
hsa-mir-302c	Carcinoma
hsa-mir-302d	Carcinoma
hsa-mir-302e	Carcinoma
hsa-mir-302f	Carcinoma
hsa-mir-1296	Prostatic Neoplasms
hsa-mir-519d	Breast Neoplasms
hsa-mir-183	Breast Neoplasms
hsa-mir-197	Breast Neoplasms
hsa-mir-493	Breast Neoplasms
hsa-mir-497	Breast Neoplasms
hsa-mir-126	Adenocarcinoma
hsa-mir-16-2	Adenocarcinoma
hsa-mir-195	Adenocarcinoma
hsa-mir-210	Ischemia
hsa-mir-17	Glioblastoma
hsa-mir-18a	Glioblastoma
hsa-mir-19a	Glioblastoma
hsa-mir-19b-1	Glioblastoma
hsa-mir-19b-2	Glioblastoma
hsa-mir-20a	Glioblastoma
hsa-mir-151a	Glioblastoma
hsa-mir-21	Multiple Myeloma
hsa-mir-30b	Multiple Myeloma
hsa-mir-143	Adenocarcinoma
hsa-mir-145	Adenocarcinoma
hsa-mir-215	Adenocarcinoma
hsa-mir-218-1	Stomach Neoplasms
hsa-mir-218-2	Stomach Neoplasms
hsa-mir-128-2	Precursor Cell Lymphoblastic Leukemia-Lymphoma
hsa-mir-136	Lung Neoplasms
hsa-mir-376a-1	Lung Neoplasms
hsa-mir-376a-2	Lung Neoplasms
hsa-mir-31	Lung Neoplasms
hsa-mir-210	Neoplasms
hsa-mir-210	Inflammation
hsa-mir-106a	Neoplasms
hsa-mir-519c	Neoplasms
hsa-mir-31	Mouth Neoplasms
hsa-let-7b	Mouth Neoplasms
hsa-mir-138-1	Carcinoma
hsa-mir-138-2	Carcinoma
hsa-mir-134	Coronary Artery Disease
hsa-mir-198	Coronary Artery Disease
hsa-mir-370	Coronary Artery Disease
hsa-mir-196a-1	Glioma
hsa-mir-196a-2	Glioma
hsa-mir-451a	Glioma
hsa-mir-375	Liver Neoplasms
hsa-mir-214	Carcinoma
hsa-mir-23a	Carcinoma
hsa-mir-375	Carcinoma
hsa-mir-34a	Brain Neoplasms
hsa-mir-34a	Glioma
hsa-mir-146a	Sepsis
hsa-mir-223	Sepsis
hsa-mir-191	Ovarian Neoplasms
hsa-mir-155	Carcinoma
hsa-let-7i	Carcinoma
hsa-mir-142	Carcinoma
hsa-mir-125b-1	Carcinoma
hsa-mir-125b-2	Carcinoma
hsa-mir-423	Carcinoma
hsa-mir-106b	Carcinoma
hsa-mir-20a	Carcinoma
hsa-mir-16-1	Carcinoma
hsa-mir-16-2	Carcinoma
hsa-mir-10a	Carcinoma
hsa-mir-10b	Carcinoma
hsa-mir-31	Carcinoma
hsa-mir-146a	Leukemia, Myeloid, Acute
hsa-mir-26a-1	Leukemia, Myeloid, Acute
hsa-mir-26a-2	Leukemia, Myeloid, Acute
hsa-mir-196b	Leukemia, Myeloid, Acute
hsa-mir-25	Leukemia, Myeloid, Acute
hsa-mir-221	Precursor Cell Lymphoblastic Leukemia-Lymphoma
hsa-mir-181a-1	Precursor Cell Lymphoblastic Leukemia-Lymphoma
hsa-mir-181a-2	Precursor Cell Lymphoblastic Leukemia-Lymphoma
hsa-mir-181c	Precursor Cell Lymphoblastic Leukemia-Lymphoma
hsa-mir-146a	Precursor Cell Lymphoblastic Leukemia-Lymphoma
hsa-mir-9-1	Stomach Neoplasms
hsa-mir-9-2	Stomach Neoplasms
hsa-mir-9-3	Stomach Neoplasms
hsa-mir-449b	Cystitis, Interstitial
hsa-mir-500a	Cystitis, Interstitial
hsa-mir-328	Cystitis, Interstitial
hsa-mir-320a	Cystitis, Interstitial
hsa-mir-320b-1	Cystitis, Interstitial
hsa-mir-320b-2	Cystitis, Interstitial
hsa-mir-320c-1	Cystitis, Interstitial
hsa-mir-320c-2	Cystitis, Interstitial
hsa-mir-320d-1	Cystitis, Interstitial
hsa-mir-320d-2	Cystitis, Interstitial
hsa-mir-24-1	Hepatitis C
hsa-mir-24-2	Hepatitis C
hsa-mir-149	Hepatitis C
hsa-mir-638	Hepatitis C
hsa-mir-1181	Hepatitis C
hsa-mir-132	Inflammation
hsa-let-7g	Retinoblastoma
hsa-let-7a-1	Retinoblastoma
hsa-let-7a-2	Retinoblastoma
hsa-let-7a-3	Retinoblastoma
hsa-let-7d	Retinoblastoma
hsa-let-7i	Retinoblastoma
hsa-let-7e	Retinoblastoma
hsa-let-7c	Retinoblastoma
hsa-let-7b	Retinoblastoma
hsa-let-7f-1	Retinoblastoma
hsa-mir-17	Multiple Sclerosis
hsa-mir-146a	Acute Coronary Syndrome
hsa-mir-146a	Atherosclerosis
hsa-mir-486	Lung Neoplasms
hsa-mir-499a	Lung Neoplasms
hsa-mir-126	Myocardial Infarction
hsa-mir-499a	Myocardial Infarction
hsa-mir-31	Myocardial Infarction
hsa-mir-210	Carcinoma, Squamous Cell
hsa-mir-34a	Metabolic Diseases
hsa-mir-31	Neoplasms
hsa-mir-31	Ovarian Neoplasms
hsa-mir-208a	Myocardial Infarction
hsa-mir-21	Carcinoma, Squamous Cell
hsa-mir-155	Carcinoma, Squamous Cell
hsa-let-7i	Carcinoma, Squamous Cell
hsa-mir-142	Carcinoma, Squamous Cell
hsa-mir-375	Carcinoma, Squamous Cell
hsa-mir-423	Carcinoma, Squamous Cell
hsa-mir-106b	Carcinoma, Squamous Cell
hsa-mir-20a	Carcinoma, Squamous Cell
hsa-mir-10a	Carcinoma, Squamous Cell
hsa-mir-195	Breast Neoplasms
hsa-mir-200a	Uterine Cervical Neoplasms
hsa-mir-18a	Neuroblastoma
hsa-mir-19a	Neuroblastoma
hsa-mir-150	Myocardial Infarction
hsa-mir-186	Myocardial Infarction
hsa-mir-210	Myocardial Infarction
hsa-mir-451a	Myocardial Infarction
hsa-mir-133b	Myocardial Infarction
hsa-mir-125a	Retinal Degeneration
hsa-mir-204	Retinal Degeneration
hsa-mir-100	Stomach Neoplasms
hsa-let-7g	Stomach Neoplasms
hsa-mir-433	Stomach Neoplasms
hsa-mir-93	Carcinoma, Hepatocellular
hsa-mir-96	Carcinoma, Hepatocellular
hsa-mir-146a	Chlamydia Infections
hsa-mir-206	Amyotrophic Lateral Sclerosis
hsa-mir-31	Schistosomiasis
hsa-mir-126	Atherosclerosis
hsa-mir-195	Adrenocortical Adenoma
hsa-mir-483	Adrenocortical Adenoma
hsa-mir-122	Hepatitis C, Chronic
hsa-mir-25	Endomyocardial Fibrosis
hsa-mir-29a	Endomyocardial Fibrosis
hsa-mir-126	Vascular Diseases
hsa-mir-23a	Vascular Diseases
hsa-mir-145	Vascular Diseases
hsa-mir-200a	Nephrosclerosis
hsa-mir-200b	Nephrosclerosis
hsa-mir-141	Nephrosclerosis
hsa-mir-429	Nephrosclerosis
hsa-mir-205	Nephrosclerosis
hsa-mir-192	Nephrosclerosis
hsa-mir-10b	Adenocarcinoma
hsa-mir-152	Adenocarcinoma
hsa-mir-200b	Adenocarcinoma
hsa-mir-193b	Hematologic Neoplasms
hsa-mir-222	Leukemia, Myeloid, Acute
hsa-mir-15a	Leukemia, Myeloid, Acute
hsa-mir-200b	Adrenal Cortex Neoplasms
hsa-mir-210	Adrenal Cortex Neoplasms
hsa-mir-484	Adrenal Cortex Neoplasms
hsa-mir-126	Asthma
hsa-mir-326	Multiple Sclerosis
hsa-mir-155	Stroke
hsa-mir-362	Stroke
hsa-mir-298	Stroke
hsa-mir-143	Wounds and Injuries
hsa-mir-145	Wounds and Injuries
hsa-mir-15a	Arthritis, Psoriatic
hsa-mir-140	Osteoarthritis
hsa-mir-155	Stomach Neoplasms
hsa-mir-15a	Myelodysplastic Syndromes
hsa-mir-214	Hepatoblastoma
hsa-mir-150	Hepatoblastoma
hsa-mir-125a	Hepatoblastoma
hsa-mir-148a	Hepatoblastoma
hsa-mir-96	Pain
hsa-mir-182	Pain
hsa-mir-183	Pain
hsa-mir-34a	Pain
hsa-mir-107	Leukemia, Lymphocytic, Chronic, B-Cell
hsa-mir-17	Vascular Diseases
hsa-mir-18a	Vascular Diseases
hsa-mir-19a	Vascular Diseases
hsa-mir-20a	Vascular Diseases
hsa-mir-499a	Lymphoma
hsa-mir-208b	Atrophy
hsa-mir-125a	Atrophy
hsa-mir-107	Diabetes Mellitus, Type 2
hsa-mir-185	Lung Neoplasms
hsa-mir-18b	Breast Neoplasms
hsa-mir-193b	Breast Neoplasms
hsa-mir-21	Alzheimer Disease
hsa-mir-145	Carcinoma
hsa-mir-149	Carcinoma
hsa-mir-184	Carcinoma
hsa-mir-205	Carcinoma
hsa-mir-221	Carcinoma
hsa-mir-222	Carcinoma
hsa-mir-182	Carcinoma
hsa-mir-183	Carcinoma
hsa-mir-96	Carcinoma
hsa-mir-221	Cholesteatoma
hsa-mir-93	Urinary Bladder Neoplasms
hsa-mir-98	Lung Neoplasms
hsa-mir-93	Lung Neoplasms
hsa-mir-205	Hodgkin Disease
hsa-mir-96	Breast Neoplasms
hsa-mir-182	Breast Neoplasms
hsa-mir-137	Colonic Neoplasms
hsa-mir-133b	Pancreatic Neoplasms
hsa-mir-195	Eclampsia
hsa-mir-26b	Eclampsia
hsa-mir-335	Eclampsia
hsa-mir-222	Eclampsia
hsa-mir-21	Eclampsia
hsa-mir-155	Lymphoma, Extranodal NK-T-Cell
hsa-mir-27a	Lymphoma, Extranodal NK-T-Cell
hsa-mir-143	Melanoma
hsa-mir-7-1	Parkinson Disease
hsa-mir-223	Breast Neoplasms
hsa-mir-34c	Rhabdomyosarcoma
hsa-mir-18b	Lung Neoplasms
hsa-mir-599	Multiple Sclerosis
hsa-mir-96	Multiple Sclerosis
hsa-mir-122	Multiple Sclerosis
hsa-mir-150	Carcinoma, Hepatocellular
hsa-mir-222	Myelodysplastic Syndromes
hsa-mir-221	Myelodysplastic Syndromes
hsa-mir-125a	Myelodysplastic Syndromes
hsa-mir-31	Leiomyosarcoma
hsa-mir-10b	Myocardial Infarction
hsa-mir-30a	Neoplasms
hsa-mir-205	Neoplasms
hsa-mir-122	Neoplasms
hsa-mir-146b	Carcinoma, Hepatocellular
hsa-mir-661	Carcinoma, Squamous Cell
hsa-mir-331	Neoplasms
hsa-mir-27a	Prostatic Neoplasms
hsa-mir-155	Myocardial Infarction
hsa-mir-146a	Melanoma
hsa-mir-146b	Melanoma
hsa-mir-155	Melanoma
hsa-mir-122	Melanoma
hsa-mir-23a	Hepatitis C
hsa-mir-31	Breast Neoplasms
hsa-mir-1224	Fatty Liver
hsa-mir-182	Fatty Liver
hsa-mir-183	Fatty Liver
hsa-mir-155	Glioblastoma
hsa-mir-15a	Pancreatic Neoplasms
hsa-mir-21	Adenoma
hsa-mir-503	Adrenal Cortex Neoplasms
hsa-mir-214	Adrenal Cortex Neoplasms
hsa-mir-10b	Carcinoma, Squamous Cell
hsa-mir-30a	Carcinoma, Squamous Cell
hsa-let-7a-1	Adenocarcinoma
hsa-let-7a-1	Asthma
hsa-let-7a-1	Carcinoma
hsa-let-7a-1	Leukemia, Myeloid, Acute
hsa-let-7a-1	Ovarian Neoplasms
hsa-let-7a-1	Spinal Cord Injuries
hsa-let-7a-2	Adenocarcinoma
hsa-let-7a-2	Asthma
hsa-let-7a-2	Carcinoma
hsa-let-7a-2	Leukemia, Myeloid, Acute
hsa-let-7a-2	Ovarian Neoplasms
hsa-let-7a-2	Spinal Cord Injuries
hsa-let-7a-3	Adenocarcinoma
hsa-let-7a-3	Asthma
hsa-let-7a-3	Carcinoma
hsa-let-7a-3	Leukemia, Myeloid, Acute
hsa-let-7a-3	Spinal Cord Injuries
hsa-let-7b	Asthma
hsa-let-7b	Leukemia, Myeloid, Acute
hsa-let-7c	Asthma
hsa-let-7c	Leukemia, Myeloid, Acute
hsa-let-7c	Ovarian Neoplasms
[truncated: 4,082 more rows]
