# Supplementary material for: miRDDCR: a miRNA-based method to comprehensively infer drug-disease causal relationships
Source: Sci Rep. 2017 Nov 21;7:15921. doi: 10.1038/s41598-017-15716-8 (PMC5698443; doi:10.1038/s41598-017-15716-8)
Supplement: Supplementary file 2 — Supplementary Dataset 2 [file 41598_2017_15716_MOESM2_ESM.xlsx]

## Sheet: 831drugs
CID:137
CID:237
CID:338
CID:444
CID:564
CID:681
CID:702
CID:772
CID:1046
CID:1125
CID:1676
CID:1775
CID:1935
CID:1978
CID:1983
CID:1986
CID:1989
CID:1990
CID:2022
CID:2082
CID:2083
CID:2088
CID:2092
CID:2094
CID:2119
CID:2131
CID:2140
CID:2141
CID:2145
CID:2153
CID:2157
CID:2159
CID:2160
CID:2161
CID:2162
CID:2165
CID:2170
CID:2179
CID:2187
CID:2197
CID:2206
CID:2216
CID:2218
CID:2244
CID:2249
CID:2265
CID:2266
CID:2267
CID:2284
CID:2315
CID:2337
CID:2342
CID:2343
CID:2350
CID:2351
CID:2369
CID:2370
CID:2372
CID:2375
CID:2378
CID:2381
CID:2405
CID:2431
CID:2435
CID:2444
CID:2471
CID:2474
CID:2477
CID:2478
CID:2484
CID:2519
CID:2520
CID:2541
CID:2554
CID:2564
CID:2578
CID:2581
CID:2583
CID:2585
CID:2662
CID:2678
CID:2719
CID:2720
CID:2725
CID:2726
CID:2727
CID:2732
CID:2733
CID:2749
CID:2754
CID:2756
CID:2762
CID:2764
CID:2771
CID:2783
CID:2795
CID:2796
CID:2801
CID:2803
CID:2812
CID:2818
CID:2893
CID:2895
CID:2905
CID:2910
CID:2911
CID:2913
CID:2955
CID:2966
CID:2968
CID:2973
CID:2995
CID:3019
CID:3025
CID:3033
CID:3038
CID:3042
CID:3052
CID:3055
CID:3059
CID:3100
CID:3103
CID:3105
CID:3108
CID:3114
CID:3117
CID:3121
CID:3151
CID:3152
CID:3157
CID:3162
CID:3168
CID:3180
CID:3182
CID:3198
CID:3202
CID:3219
CID:3226
CID:3229
CID:3241
CID:3278
CID:3290
CID:3291
CID:3292
CID:3295
CID:3305
CID:3308
CID:3331
CID:3333
CID:3339
CID:3341
CID:3342
CID:3343
CID:3345
CID:3348
CID:3354
CID:3356
CID:3365
CID:3366
CID:3372
CID:3373
CID:3385
CID:3386
CID:3394
CID:3396
CID:3397
CID:3406
CID:3410
CID:3440
CID:3446
CID:3463
CID:3467
CID:3475
CID:3476
CID:3478
CID:3488
CID:3494
CID:3510
CID:3518
CID:3519
CID:3520
CID:3559
CID:3562
CID:3598
CID:3637
CID:3647
CID:3652
CID:3657
CID:3658
CID:3672
CID:3675
CID:3676
CID:3677
CID:3678
CID:3696
CID:3698
CID:3702
CID:3715
CID:3739
CID:3749
CID:3759
CID:3762
CID:3763
CID:3767
CID:3775
CID:3779
CID:3784
CID:3821
CID:3825
CID:3826
CID:3827
CID:3869
CID:3878
CID:3883
CID:3899
CID:3902
CID:3948
CID:3955
CID:3957
CID:3958
CID:3961
CID:3964
CID:4004
CID:4011
CID:4020
CID:4030
CID:4032
CID:4034
CID:4037
CID:4044
CID:4046
CID:4054
CID:4057
CID:4058
CID:4060
CID:4062
CID:4066
CID:4075
CID:4078
CID:4086
CID:4091
CID:4095
CID:4097
CID:4099
CID:4100
CID:4107
CID:4116
CID:4121
CID:4167
CID:4168
CID:4170
CID:4171
CID:4174
CID:4178
CID:4184
CID:4189
CID:4195
CID:4197
CID:4199
CID:4201
CID:4205
CID:4211
CID:4212
CID:4235
CID:4236
CID:4409
CID:4421
CID:4436
CID:4440
CID:4456
CID:4474
CID:4485
CID:4488
CID:4493
CID:4497
CID:4499
CID:4506
CID:4507
CID:4510
CID:4539
CID:4543
CID:4583
CID:4594
CID:4595
CID:4601
CID:4614
CID:4616
CID:4631
CID:4633
CID:4634
CID:4636
CID:4642
CID:4649
CID:4674
CID:4679
CID:4680
CID:4688
CID:4737
CID:4740
CID:4746
CID:4747
CID:4748
CID:4753
CID:4756
CID:4760
CID:4761
CID:4763
CID:4768
CID:4781
CID:4828
CID:4829
CID:4845
CID:4848
CID:4870
CID:4891
CID:4893
CID:4906
CID:4908
CID:4909
CID:4911
CID:4912
CID:4913
CID:4914
CID:4917
CID:4919
CID:4926
CID:4927
CID:4932
CID:4934
CID:4935
CID:4940
CID:4943
CID:4946
CID:4976
CID:4991
CID:4993
CID:5002
CID:5029
CID:5035
CID:5070
CID:5073
CID:5078
CID:5095
CID:5152
CID:5161
CID:5206
CID:5212
CID:5245
CID:5248
CID:5253
CID:5311
CID:5314
CID:5320
CID:5328
CID:5333
CID:5342
CID:5351
CID:5355
CID:5358
CID:5359
CID:5361
CID:5379
CID:5381
CID:5391
CID:5401
CID:5403
CID:5429
CID:5440
CID:5452
CID:5468
CID:5472
CID:5482
CID:5487
CID:5503
CID:5504
CID:5505
CID:5509
CID:5510
CID:5533
CID:5546
CID:5560
CID:5566
CID:5568
CID:5572
CID:5574
CID:5576
CID:5578
CID:5583
CID:5584
CID:5587
CID:5593
CID:5596
CID:5656
CID:5665
CID:5717
CID:5732
CID:5734
CID:5735
CID:5743
CID:5745
CID:5749
CID:5754
CID:5755
CID:5756
CID:5757
CID:5770
CID:5775
CID:5790
CID:5816
CID:5819
CID:5833
CID:5850
CID:5865
CID:5870
CID:5875
CID:5878
CID:5906
CID:5910
CID:5920
CID:5936
CID:5965
CID:5978
CID:5983
CID:5991
CID:5994
CID:5995
CID:6000
CID:6005
CID:6013
CID:6018
CID:6024
CID:6041
CID:6047
CID:6058
CID:6077
CID:6082
CID:6098
CID:6126
CID:6215
CID:6230
CID:6253
CID:6256
CID:6291
CID:6307
CID:6476
CID:6726
CID:6729
CID:6741
CID:6834
CID:6883
CID:7028
CID:7099
CID:7638
CID:7699
CID:7741
CID:8223
CID:8226
CID:8271
CID:8280
CID:8550
CID:8612
CID:8969
CID:9034
CID:9046
CID:9051
CID:9270
CID:9294
CID:9346
CID:9429
CID:9433
CID:9434
CID:9444
CID:9565
CID:9642
CID:9782
CID:9878
CID:10180
CID:10518
CID:10531
CID:10547
CID:10607
CID:10631
CID:10635
CID:10770
CID:10917
CID:11289
CID:11291
CID:12620
CID:13109
CID:13769
CID:14677
CID:15130
CID:15209
CID:16231
CID:16362
CID:16666
CID:16960
CID:17134
CID:19003
CID:19861
CID:20279
CID:20299
CID:21233
CID:23576
CID:23897
CID:23925
CID:23994
CID:24083
CID:24244
CID:25210
CID:25419
CID:26035
CID:26879
CID:26987
CID:28417
CID:28864
CID:30323
CID:30668
CID:30751
CID:31072
CID:31101
CID:31304
CID:31307
CID:31378
CID:31401
CID:31477
CID:31703
CID:32778
CID:33572
CID:33741
CID:33746
CID:33887
CID:34040
CID:34312
CID:34633
CID:34698
CID:36314
CID:36462
CID:36523
CID:36811
CID:37393
CID:37464
CID:37542
CID:37632
CID:37720
CID:38521
CID:38853
CID:38945
CID:39042
CID:39147
CID:39186
CID:39468
CID:39507
CID:39765
CID:40326
CID:40839
CID:40973
CID:41693
CID:41744
CID:41781
CID:41867
CID:42113
CID:42890
CID:43008
CID:43815
CID:44093
CID:44185
CID:47319
CID:47472
CID:47499
CID:47641
CID:48175
CID:50192
CID:50294
CID:50599
CID:51081
CID:51634
CID:52195
CID:52421
CID:53232
CID:53708
CID:54385
CID:54575
CID:54687
CID:54746
CID:54766
CID:54841
CID:54892
CID:55245
CID:55283
CID:55891
CID:56339
CID:56959
CID:57363
CID:57469
CID:57697
CID:59768
CID:60164
CID:60169
CID:60198
CID:60464
CID:60490
CID:60648
CID:60654
CID:60700
CID:60726
CID:60750
CID:60753
CID:60787
CID:60789
CID:60795
CID:60815
CID:60823
CID:60835
CID:60838
CID:60843
CID:60846
CID:60852
CID:60854
CID:60855
CID:60919
CID:60921
CID:60937
CID:60947
CID:60953
CID:60961
CID:61635
CID:62867
CID:62886
CID:62959
CID:65028
CID:65513
CID:65833
CID:65856
CID:65863
CID:65866
CID:65981
CID:65999
CID:68617
CID:68723
CID:68740
CID:68844
CID:68873
CID:71158
CID:71301
CID:71329
CID:71364
CID:71371
CID:71384
CID:71398
CID:71616
CID:72081
CID:72281
CID:72287
CID:74989
CID:77991
CID:77992
CID:77993
CID:77999
CID:82146
CID:82153
CID:91270
CID:91610
CID:92253
CID:104758
CID:104850
CID:104865
CID:107807
CID:108143
CID:110634
CID:110635
CID:115100
CID:115237
CID:115355
CID:119031
CID:119182
CID:123606
CID:123619
CID:123631
CID:124087
CID:126941
CID:129211
CID:132706
CID:146570
CID:147912
CID:148124
CID:148192
CID:148211
CID:149096
CID:150311
CID:151166
CID:151171
CID:152946
CID:152951
CID:156419
CID:157922
CID:176870
CID:208902
CID:208908
CID:216239
CID:216326
CID:216457
CID:235905
CID:247839
CID:287180
CID:439213
CID:439260
CID:439501
CID:439693
CID:440473
CID:441074
CID:441140
CID:441184
CID:441207
CID:441233
CID:441278
CID:441281
CID:441289
CID:441290
CID:441314
CID:441341
CID:441350
CID:441383
CID:443884
CID:443940
CID:443958
CID:443980
CID:444007
CID:444020
CID:444031
CID:444033
CID:444036
CID:445154
CID:446220
CID:446541
CID:448537
CID:451668
CID:656652
CID:656719
CID:657298
CID:667490
CID:688561
CID:908828
CID:941361
CID:941651
CID:969472
CID:1349907
CID:1547484
CID:1548972
CID:1549008
CID:2733526
CID:3000715
CID:3001055
CID:3002977
CID:3005573
CID:3032285
CID:3033538
CID:3033621
CID:3033637
CID:3033825
CID:3034010
CID:3047758
CID:3052776
CID:3062316
CID:3083544
CID:3086654
CID:4369359
CID:5280360
CID:5280723
CID:5280954
CID:5280961
CID:5280962
CID:5281004
CID:5281040
CID:5281042
CID:5281071
CID:5281078
CID:5281081
CID:5281104
CID:5281106
CID:5282054
CID:5282226
CID:5282381
CID:5282411
CID:5282415
CID:5282443
CID:5284537
CID:5284592
CID:5284596
CID:5284604
CID:5284627
CID:5288826
CID:5310966
CID:5311027
CID:5311066
CID:5311067
CID:5311447
CID:5311507
CID:5312154
CID:5324346
CID:5329102
CID:5359268
CID:5359371
CID:5359476
CID:5360373
CID:5360515
CID:5361323
CID:5361463
CID:5362119
CID:5362124
CID:5362129
CID:5362391
CID:5381226
CID:5462340
CID:5484727
CID:5488548
CID:5493444
CID:5702063
CID:5702160
CID:6003770
CID:6178111
CID:6323490
CID:6420006
CID:6436135
CID:6436173
CID:6442177
CID:6443959
CID:6540478
CID:6915944
CID:6918523
CID:16682734

## Sheet: 540miRNAs
hsa-let-7a-1
hsa-let-7a-2
hsa-let-7a-3
hsa-let-7b
hsa-let-7c
hsa-let-7d
hsa-let-7e
hsa-let-7f-1
hsa-let-7g
hsa-let-7i
hsa-mir-1-1
hsa-mir-1-2
hsa-mir-100
hsa-mir-101-1
hsa-mir-101-2
hsa-mir-103a-1
hsa-mir-103a-2
hsa-mir-106a
hsa-mir-106b
hsa-mir-107
hsa-mir-10a
hsa-mir-10b
hsa-mir-1179
hsa-mir-1180
hsa-mir-1181
hsa-mir-1183
hsa-mir-1184-1
hsa-mir-1202
hsa-mir-1207
hsa-mir-122
hsa-mir-1224
hsa-mir-1226
hsa-mir-1227
hsa-mir-1228
hsa-mir-1229
hsa-mir-1231
hsa-mir-1233-1
hsa-mir-1233-2
hsa-mir-1234
hsa-mir-1236
hsa-mir-124-1
hsa-mir-124-2
hsa-mir-124-3
hsa-mir-1245a
hsa-mir-1245b
hsa-mir-1246
hsa-mir-1247
hsa-mir-1249
hsa-mir-1254-1
hsa-mir-1256
hsa-mir-1258
hsa-mir-125a
hsa-mir-125b-1
hsa-mir-125b-2
hsa-mir-126
hsa-mir-1260a
hsa-mir-1266
hsa-mir-127
hsa-mir-1271
hsa-mir-1273a
hsa-mir-1273c
hsa-mir-1273d
hsa-mir-1273e
hsa-mir-1273f
hsa-mir-1273g
hsa-mir-1275
hsa-mir-128-1
hsa-mir-128-2
hsa-mir-1285-1
hsa-mir-1285-2
hsa-mir-1286
hsa-mir-129-1
hsa-mir-129-2
hsa-mir-1290
hsa-mir-1293
hsa-mir-1296
hsa-mir-1299
hsa-mir-1301
hsa-mir-1302-1
hsa-mir-1302-2
hsa-mir-1302-3
hsa-mir-1302-4
hsa-mir-1302-5
hsa-mir-1302-6
hsa-mir-1302-7
hsa-mir-1302-8
hsa-mir-1302-9
hsa-mir-1302-10
hsa-mir-1302-11
hsa-mir-1303
hsa-mir-1305
hsa-mir-1307
hsa-mir-130a
hsa-mir-130b
hsa-mir-132
hsa-mir-1322
hsa-mir-1323
hsa-mir-133a-1
hsa-mir-133a-2
hsa-mir-133b
hsa-mir-134
hsa-mir-135a-1
hsa-mir-135b
hsa-mir-136
hsa-mir-137
hsa-mir-138-1
hsa-mir-138-2
hsa-mir-139
hsa-mir-140
hsa-mir-141
hsa-mir-142
hsa-mir-143
hsa-mir-144
hsa-mir-145
hsa-mir-146a
hsa-mir-1469
hsa-mir-146b
hsa-mir-147a
hsa-mir-147b
hsa-mir-148a
hsa-mir-148b
hsa-mir-149
hsa-mir-15a
hsa-mir-150
hsa-mir-151a
hsa-mir-152
hsa-mir-153-1
hsa-mir-153-2
hsa-mir-154
hsa-mir-155
hsa-mir-15b
hsa-mir-16-1
hsa-mir-16-2
hsa-mir-17
hsa-mir-18a
hsa-mir-181a-1
hsa-mir-181a-2
hsa-mir-181b-1
hsa-mir-181b-2
hsa-mir-181c
hsa-mir-181d
hsa-mir-182
hsa-mir-1827
hsa-mir-183
hsa-mir-184
hsa-mir-185
hsa-mir-186
hsa-mir-187
hsa-mir-188
hsa-mir-24-1
hsa-mir-18b
hsa-mir-190a
hsa-mir-1909
hsa-mir-191
hsa-mir-1915
hsa-mir-192
hsa-mir-193a
hsa-mir-193b
hsa-mir-194-1
hsa-mir-194-2
hsa-mir-195
hsa-mir-196a-1
hsa-mir-196a-2
hsa-mir-196b
hsa-mir-197
hsa-mir-1972-1
hsa-mir-1972-2
hsa-mir-198
hsa-mir-199a-1
hsa-mir-199a-2
hsa-mir-199b
hsa-mir-19a
hsa-mir-19b-1
hsa-mir-19b-2
hsa-mir-20a
hsa-mir-200a
hsa-mir-200b
hsa-mir-200c
hsa-mir-202
hsa-mir-203a
hsa-mir-204
hsa-mir-205
hsa-mir-206
hsa-mir-208a
hsa-mir-208b
hsa-mir-20b
hsa-mir-21
hsa-mir-210
hsa-mir-211
hsa-mir-2110
hsa-mir-212
hsa-mir-214
hsa-mir-215
hsa-mir-216a
hsa-mir-216b
hsa-mir-217
hsa-mir-218-1
hsa-mir-218-2
hsa-mir-219-1
hsa-mir-219-2
hsa-mir-22
hsa-mir-221
hsa-mir-222
hsa-mir-223
hsa-mir-224
hsa-mir-2355
hsa-mir-23a
hsa-mir-23b
hsa-mir-24-2
hsa-mir-25
hsa-mir-26a-1
hsa-mir-26a-2
hsa-mir-26b
hsa-mir-27a
hsa-mir-27b
hsa-mir-28
hsa-mir-2861
hsa-mir-29a
hsa-mir-296
hsa-mir-297
hsa-mir-298
hsa-mir-299
hsa-mir-29b-1
hsa-mir-29b-2
hsa-mir-29c
hsa-mir-300
hsa-mir-301a
hsa-mir-301b
hsa-mir-302a
hsa-mir-302b
hsa-mir-302c
hsa-mir-302d
hsa-mir-302e
hsa-mir-302f
hsa-mir-30a
hsa-mir-30b
hsa-mir-30c-1
hsa-mir-30c-2
hsa-mir-30d
hsa-mir-30e
hsa-mir-31
hsa-mir-3151
hsa-mir-3163
hsa-mir-3179-1
hsa-mir-3179-2
hsa-mir-3179-3
hsa-mir-3186
hsa-mir-3196
hsa-mir-32
hsa-mir-320a
hsa-mir-320b-1
hsa-mir-320b-2
hsa-mir-320c-1
hsa-mir-320c-2
hsa-mir-320d-1
hsa-mir-320d-2
hsa-mir-320e
hsa-mir-323a
hsa-mir-323b
hsa-mir-324
hsa-mir-325
hsa-mir-326
hsa-mir-328
hsa-mir-329-1
hsa-mir-329-2
hsa-mir-33a
hsa-mir-330
hsa-mir-331
hsa-mir-335
hsa-mir-337
hsa-mir-338
hsa-mir-339
hsa-mir-33b
hsa-mir-34a
hsa-mir-340
hsa-mir-342
hsa-mir-345
hsa-mir-346
hsa-mir-34b
hsa-mir-34c
hsa-mir-361
hsa-mir-362
hsa-mir-363
hsa-mir-365a
hsa-mir-367
hsa-mir-369
hsa-mir-370
hsa-mir-371a
hsa-mir-372
hsa-mir-373
hsa-mir-374a
hsa-mir-374b
hsa-mir-375
hsa-mir-376a-1
hsa-mir-376a-2
hsa-mir-376b
hsa-mir-376c
hsa-mir-377
hsa-mir-378a
hsa-mir-379
hsa-mir-380
hsa-mir-381
hsa-mir-382
hsa-mir-383
hsa-mir-384
hsa-mir-409
hsa-mir-410
hsa-mir-411
hsa-mir-412
hsa-mir-421
hsa-mir-422a
hsa-mir-423
hsa-mir-424
hsa-mir-425
hsa-mir-4257
hsa-mir-429
hsa-mir-4306
hsa-mir-431
hsa-mir-432
hsa-mir-433
hsa-mir-448
hsa-mir-449a
hsa-mir-449b
hsa-mir-449c
hsa-mir-450a-1
hsa-mir-450a-2
hsa-mir-450b
hsa-mir-451a
hsa-mir-452
hsa-mir-454
hsa-mir-455
hsa-mir-4792
hsa-mir-483
hsa-mir-484
hsa-mir-485
hsa-mir-486
hsa-mir-487a
hsa-mir-487b
hsa-mir-488
hsa-mir-489
hsa-mir-490
hsa-mir-491
hsa-mir-492
hsa-mir-493
hsa-mir-494
hsa-mir-495
hsa-mir-496
hsa-mir-497
hsa-mir-498
hsa-mir-499a
hsa-mir-500a
hsa-mir-501
hsa-mir-502
hsa-mir-503
hsa-mir-504
hsa-mir-505
hsa-mir-506
hsa-mir-507
hsa-mir-508
hsa-mir-509-1
hsa-mir-510
hsa-mir-511-1
hsa-mir-511-2
hsa-mir-512-1
hsa-mir-512-2
hsa-mir-513a-1
hsa-mir-513a-2
hsa-mir-513b
hsa-mir-513c
hsa-mir-514a-1
hsa-mir-514a-2
hsa-mir-515-1
hsa-mir-515-2
hsa-mir-516a-1
hsa-mir-516a-2
hsa-mir-516b-1
hsa-mir-516b-2
hsa-mir-517a
hsa-mir-517b
hsa-mir-517c
hsa-mir-518a-1
hsa-mir-518a-2
hsa-mir-518c
hsa-mir-518d
hsa-mir-518e
hsa-mir-518f
hsa-mir-519a-1
hsa-mir-519a-2
hsa-mir-519b
hsa-mir-519c
hsa-mir-519d
hsa-mir-519e
hsa-mir-520a
hsa-mir-520b
hsa-mir-520c
hsa-mir-520d
hsa-mir-520e
hsa-mir-520f
hsa-mir-520g
hsa-mir-520h
hsa-mir-521-1
hsa-mir-521-2
hsa-mir-522
hsa-mir-524
hsa-mir-525
hsa-mir-526a-1
hsa-mir-526a-2
hsa-mir-526b
hsa-mir-527
hsa-mir-532
hsa-mir-539
hsa-mir-542
hsa-mir-543
hsa-mir-544a
hsa-mir-544b
hsa-mir-545
hsa-mir-548a-1
hsa-mir-548a-2
hsa-mir-548a-3
hsa-mir-548b
hsa-mir-548c
hsa-mir-548d-1
hsa-mir-548d-2
hsa-mir-548o
hsa-mir-550a-1
hsa-mir-550a-2
hsa-mir-551a
hsa-mir-552
hsa-mir-557
hsa-mir-561
hsa-mir-663a
hsa-mir-564
hsa-mir-566
hsa-mir-567
hsa-mir-569
hsa-mir-570
hsa-mir-571
hsa-mir-572
hsa-mir-574
hsa-mir-575
hsa-mir-576
hsa-mir-577
hsa-mir-582
hsa-mir-583
hsa-mir-584
hsa-mir-589
hsa-mir-590
hsa-mir-591
hsa-mir-592
hsa-mir-593
hsa-mir-595
hsa-mir-596
hsa-mir-598
hsa-mir-599
hsa-mir-600
hsa-mir-601
hsa-mir-602
hsa-mir-603
hsa-mir-605
hsa-mir-608
hsa-mir-610
hsa-mir-611
hsa-mir-612
hsa-mir-614
hsa-mir-615
hsa-mir-616
hsa-mir-617
hsa-mir-619
hsa-mir-621
hsa-mir-622
hsa-mir-624
hsa-mir-625
hsa-mir-627
hsa-mir-628
hsa-mir-629
hsa-mir-630
hsa-mir-632
hsa-mir-633
hsa-mir-634
hsa-mir-635
hsa-mir-636
hsa-mir-637
hsa-mir-638
hsa-mir-640
hsa-mir-642a
hsa-mir-646
hsa-mir-647
hsa-mir-648
hsa-mir-650
hsa-mir-652
hsa-mir-654
hsa-mir-655
hsa-mir-657
hsa-mir-658
hsa-mir-659
hsa-mir-660
hsa-mir-661
hsa-mir-662
hsa-mir-664a
hsa-mir-671
hsa-mir-675
hsa-mir-7-1
hsa-mir-7-2
hsa-mir-7-3
hsa-mir-708
hsa-mir-711
hsa-mir-718
hsa-mir-744
hsa-mir-758
hsa-mir-760
hsa-mir-765
hsa-mir-766
hsa-mir-767
hsa-mir-769
hsa-mir-802
hsa-mir-873
hsa-mir-874
hsa-mir-885
hsa-mir-9-1
hsa-mir-9-2
hsa-mir-9-3
hsa-mir-92a-1
hsa-mir-92a-2
hsa-mir-922
hsa-mir-92b
hsa-mir-93
hsa-mir-933
hsa-mir-935
hsa-mir-938
hsa-mir-941-1
hsa-mir-941-2
hsa-mir-941-3
hsa-mir-941-4
hsa-mir-942
hsa-mir-944
hsa-mir-95
hsa-mir-96
hsa-mir-98
hsa-mir-99a
hsa-mir-99b

## Sheet: top 20 predicted target miRNAs
187	187	187	187	187	187	214	187	187	187	187	187	187	187	187	187	187	187	187	187	187	187	187	187	187	187	187	187	187	187	187	187	187	187	187	187	187	187	187	187	187	187	187	187	187	187	187	187	187	187
215	130	215	215	215	215	210	215	215	215	215	215	215	215	215	215	215	260	215	215	130	110	215	215	215	215	215	215	215	215	215	215	215	215	215	260	215	215	215	215	215	215	215	215	215	215	215	215	215	215
260	215	260	130	260	130	249	214	260	130	214	260	260	130	260	214	260	215	214	130	215	215	130	260	130	260	207	260	260	214	260	130	260	260	260	207	260	260	260	260	260	130	260	260	130	260	260	260	130	260
483	260	130	260	483	207	131	260	207	214	260	207	207	260	130	130	130	214	260	214	214	135	260	207	260	207	130	130	207	130	207	260	207	207	130	215	207	207	207	207	207	207	130	207	260	214	110	207	207	207
207	207	207	483	4	260	142	130	214	260	207	214	130	207	207	260	207	207	130	207	260	260	214	483	207	130	214	483	214	207	214	214	214	214	214	130	483	130	214	214	130	260	207	214	214	130	483	214	260	214
214	214	214	207	214	214	144	483	130	134	130	130	214	214	214	134	214	134	483	260	207	214	134	214	214	214	260	214	483	260	130	207	483	130	207	214	130	214	134	483	214	483	214	130	207	207	214	130	214	134
4	134	483	214	130	483	348	4	134	175	134	483	483	134	134	4	134	130	134	4	134	172	207	130	134	134	4	110	130	4	4	134	130	4	134	134	214	4	130	134	134	214	134	4	134	134	207	134	483	130
130	4	4	4	207	4	213	134	483	207	4	134	4	4	4	483	483	4	207	134	483	130	4	134	483	4	134	4	134	134	483	4	134	483	4	4	4	134	483	130	4	4	483	483	4	4	135	483	134	483
110	483	134	134	110	134	126	207	4	483	175	4	134	177	483	175	4	177	4	135	4	207	483	4	4	483	483	135	175	483	134	483	135	134	177	177	134	274	4	4	274	134	135	134	483	483	4	4	4	4
135	135	177	110	134	131	216	177	135	4	135	131	274	483	177	207	177	483	175	483	175	483	175	110	135	177	177	134	110	175	131	175	4	55	483	274	131	483	175	110	483	131	4	177	177	175	130	135	274	177
177	274	274	177	177	177	412	131	110	135	483	177	131	274	274	274	110	274	135	274	274	134	274	175	177	131	274	207	274	135	177	131	110	274	131	483	135	55	177	274	177	177	274	274	175	135	201	175	131	274
134	177	131	175	135	274	209	55	175	274	274	274	175	55	110	177	131	110	110	175	177	4	177	135	131	135	110	177	4	131	135	177	131	135	175	55	110	177	55	131	175	110	131	135	274	274	177	110	177	110
52	131	110	131	52	135	354	175	274	172	172	110	177	135	175	142	274	175	172	55	131	177	135	131	274	274	135	131	55	177	110	135	175	177	274	131	177	135	274	177	131	135	175	110	135	177	134	274	135	131
55	110	135	274	55	110	187	110	177	114	142	135	135	110	135	55	55	178	142	177	55	274	55	274	55	110	142	175	131	142	274	55	177	131	55	175	55	201	131	293	55	175	177	131	131	110	55	177	110	175
175	55	175	135	142	55	134	142	131	55	177	175	55	142	131	110	175	142	274	142	135	175	110	177	175	55	131	203	177	274	55	274	274	110	135	135	175	175	110	55	135	274	55	55	110	172	345	55	175	55
241	175	55	55	241	175	177	274	142	208	188	213	110	131	55	201	135	55	114	131	142	201	131	213	203	263	55	274	135	55	175	110	55	175	263	110	274	203	135	135	142	213	110	175	55	142	157	131	55	135
112	126	203	213	274	213	207	201	172	142	114	55	263	175	142	135	263	135	131	345	208	131	201	208	110	175	175	213	201	110	293	263	263	201	110	188	213	7	201	7	110	203	263	142	142	55	218	126	263	126
274	203	7	7	131	126	175	203	188	177	345	126	306	306	203	345	188	131	213	188	110	55	142	7	142	142	203	142	157	345	203	208	293	203	306	126	203	131	208	175	126	208	142	126	203	345	274	208	142	188
142	306	126	203	175	208	215	213	263	188	55	142	201	201	208	188	7	201	208	126	213	142	306	126	263	203	208	172	208	188	213	188	201	142	203	203	126	293	293	203	306	126	213	263	306	114	293	188	213	208
240	263	213	126	203	142	123	7	55	345	131	208	157	203	306	263	142	345	52	203	126	293	208	203	213	126	126	55	293	213	126	142	306	306	7	306	7	110	306	201	203	55	126	213	213	188	172	157	126	7
[truncated: 781 more columns]
