# Supplementary material for: miRDDCR: a miRNA-based method to comprehensively infer drug-disease causal relationships
Source: Sci Rep. 2017 Nov 21;7:15921. doi: 10.1038/s41598-017-15716-8 (PMC5698443; doi:10.1038/s41598-017-15716-8)
Supplement: Supplementary file 3 — Supplementary Dataset 3 [file 41598_2017_15716_MOESM3_ESM.xlsx]

## Sheet: AUC values for the 831 drugs
CID:137	0.78113
CID:237	0.70995
CID:338	0.73781
CID:444	0.685185
CID:564	0.670905
CID:681	0.870588
CID:702	0.355882
CID:772	NaN
CID:1046	NaN
CID:1125	0.732437
CID:1676	0.808824
CID:1775	0.491177
CID:1935	0.867647
CID:1978	0.695335
CID:1983	0.647138
CID:1986	0.720348
CID:1989	0.594427
CID:1990	0.720601
CID:2022	0.63351
CID:2082	0.689994
CID:2083	0.675396
CID:2088	0.683967
CID:2092	0.657044
CID:2094	0.683099
CID:2119	0.730047
CID:2131	NaN
CID:2140	0.716779
CID:2141	0.742871
CID:2145	0.714187
CID:2153	0.696588
CID:2157	0.673556
CID:2159	0.867647
CID:2160	0.694638
CID:2161	0.764179
CID:2162	0.689597
CID:2165	0.768087
CID:2170	0.776947
CID:2179	0.775873
CID:2187	0.797664
CID:2197	NaN
CID:2206	0.667066
CID:2216	0.886588
CID:2218	0.64611
CID:2244	0.671291
CID:2249	0.66498
CID:2265	0.681635
CID:2266	0.725478
CID:2267	0.663396
CID:2284	0.640907
CID:2315	0.572283
CID:2337	0.666117
CID:2342	0.830384
CID:2343	0.811765
CID:2350	0.785294
CID:2351	0.812204
CID:2369	0.618544
CID:2370	0.704891
CID:2372	0.706379
CID:2375	0.726093
CID:2378	0.764738
CID:2381	0.587537
CID:2405	0.673521
CID:2431	0.976471
CID:2435	0.556277
CID:2444	0.788235
CID:2471	0.693169
CID:2474	0.71904
CID:2477	0.692921
CID:2478	0.726507
CID:2484	NaN
CID:2519	0.699634
CID:2520	0.787092
CID:2541	0.686335
CID:2554	0.664705
CID:2564	0.785294
CID:2578	0.697454
CID:2581	0.737382
CID:2583	0.647434
CID:2585	0.668984
CID:2662	0.683694
CID:2678	0.773196
CID:2719	0.707276
CID:2720	0.498525
CID:2725	0.734648
CID:2726	0.701225
CID:2727	0.585498
CID:2732	0.723681
CID:2733	0.780392
CID:2749	0.744543
CID:2754	0.71729
CID:2756	0.685163
CID:2762	0.528024
CID:2764	0.714
CID:2771	0.651663
CID:2783	0.698988
CID:2795	0.788235
CID:2796	0.663173
CID:2801	0.683509
CID:2803	0.672459
CID:2812	0.759982
CID:2818	0.668206
CID:2893	0.830384
CID:2895	0.52071
CID:2905	0.514793
CID:2910	0.817647
CID:2911	0.870588
CID:2913	0.602837
CID:2955	0.700943
CID:2966	0.728828
CID:2968	0.782641
CID:2973	0.700324
CID:2995	0.690327
CID:3019	0.685185
CID:3025	0.816418
CID:3033	0.691118
CID:3038	0.67855
CID:3042	0.674041
CID:3052	0.532338
CID:3055	0.870588
CID:3059	0.736527
CID:3100	0.788235
CID:3103	0.788235
CID:3105	0.866667
CID:3108	0.985294
CID:3114	0.675516
CID:3117	NaN
CID:3121	NaN
CID:3151	0.867647
CID:3152	0.867647
CID:3157	0.817647
CID:3162	0.828909
CID:3168	0.870588
CID:3180	0.488235
CID:3182	0.694362
CID:3198	NaN
CID:3202	0.870588
CID:3219	0.791176
CID:3226	0.54451
CID:3229	NaN
CID:3241	0.864985
CID:3278	0.89528
CID:3290	0.870588
CID:3291	0.896755
CID:3292	0.497059
CID:3295	0.814706
CID:3305	NaN
CID:3308	0.73781
CID:3331	0.58997
CID:3333	0.648968
CID:3339	0.554572
CID:3341	0.896755
CID:3342	0.73781
CID:3343	0.81131
CID:3345	0.70649
CID:3348	0.785294
CID:3354	0.870588
CID:3356	0.482353
CID:3365	NaN
CID:3366	0.660767
CID:3372	0.654867
CID:3373	0.343195
CID:3385	0.671091
CID:3386	0.867647
CID:3394	0.737382
CID:3396	0.842183
CID:3397	NaN
CID:3406	NaN
CID:3410	0.831602
CID:3440	0.814706
CID:3446	0.678607
CID:3463	0.556047
CID:3467	NaN
CID:3475	0.723529
CID:3476	0.726471
CID:3478	0.72925
CID:3488	0.726471
CID:3494	0.867647
CID:3510	0.208823
CID:3518	NaN
CID:3519	0.896755
CID:3520	NaN
CID:3559	0.682446
CID:3562	0.42998
CID:3598	NaN
CID:3637	0.852941
CID:3647	0.679525
CID:3652	0.679941
CID:3657	NaN
CID:3658	0.788235
CID:3672	0.738665
CID:3675	0.85
CID:3676	0.505882
CID:3677	NaN
CID:3678	0.537092
CID:3696	0.824458
CID:3698	0.679167
CID:3702	NaN
CID:3715	0.749489
CID:3739	NaN
CID:3749	0.928008
CID:3759	NaN
CID:3762	0.815634
CID:3763	0.623894
CID:3767	NaN
CID:3775	NaN
CID:3779	0.813088
CID:3784	0.651917
CID:3821	0.845133
CID:3825	0.748874
CID:3826	0.73781
CID:3827	0.80236
CID:3869	0.831602
CID:3878	NaN
CID:3883	NaN
CID:3899	0.516517
CID:3902	0.780236
CID:3948	NaN
CID:3955	0.712032
CID:3957	0.785294
CID:3958	0.5355
CID:3961	0.89528
CID:3964	0.870588
CID:4004	0.870588
CID:4011	0.830384
CID:4020	0.867647
CID:4030	NaN
CID:4032	NaN
CID:4034	0.756637
CID:4037	0.644377
CID:4044	0.736955
CID:4046	0.653846
CID:4054	0.464497
CID:4057	0.870588
CID:4058	0.602564
CID:4060	0.494118
CID:4062	0.511765
CID:4066	0.788235
CID:4075	0.667488
CID:4078	0.867647
CID:4086	0.830861
CID:4091	0.717647
CID:4095	0.785294
CID:4097	0.867647
CID:4099	0.502985
CID:4100	0.817647
CID:4107	0.817647
CID:4116	0.625369
CID:4121	0.814706
CID:4167	0.867647
CID:4168	0.519724
CID:4170	NaN
CID:4171	0.833086
CID:4174	NaN
CID:4178	0.5
CID:4184	0.864985
CID:4189	0.697015
CID:4195	NaN
CID:4197	NaN
CID:4199	0.867647
CID:4201	0.476471
CID:4205	0.71592
CID:4211	0.73476
CID:4212	NaN
CID:4235	NaN
CID:4236	NaN
CID:4409	0.737382
CID:4421	NaN
CID:4436	0.896755
CID:4440	0.441177
CID:4456	NaN
CID:4474	0.842183
CID:4485	0.648968
CID:4488	0.738292
CID:4493	NaN
CID:4497	NaN
CID:4499	0.814706
CID:4506	0.378338
CID:4507	0.648968
CID:4510	NaN
CID:4539	NaN
CID:4543	0.729228
CID:4583	NaN
CID:4594	NaN
CID:4595	0.37574
CID:4601	0.643068
CID:4614	0.738665
CID:4616	0.343195
CID:4631	0.833086
CID:4633	0.5
CID:4634	0.867647
CID:4636	0.89528
CID:4642	0.870588
CID:4649	0.682848
CID:4674	NaN
CID:4679	NaN
CID:4680	0.817647
CID:4688	NaN
CID:4737	0.503483
CID:4740	0.754167
CID:4746	0.726471
CID:4747	0.896755
CID:4748	0.867647
CID:4753	0.508823
CID:4756	0.502941
CID:4760	NaN
CID:4761	0.788235
CID:4763	0.502488
CID:4768	0.863095
CID:4781	0.738238
CID:4828	0.755357
CID:4829	0.708255
CID:4845	0.831602
CID:4848	0.870588
CID:4870	NaN
CID:4891	0.760355
CID:4893	0.811765
CID:4906	0.505882
CID:4908	NaN
CID:4909	0.50398
CID:4911	0.273529
CID:4912	0.847059
CID:4913	0.488235
CID:4914	0.349558
CID:4917	0.867647
CID:4919	0.867647
CID:4926	0.824458
CID:4927	0.828909
CID:4932	0.485294
CID:4934	0.867647
CID:4935	0.488235
CID:4940	0.825444
CID:4943	0.502941
CID:4946	0.751741
CID:4976	0.867647
CID:4991	0.870588
CID:4993	0.665192
CID:5002	0.685572
CID:5029	NaN
CID:5035	0.623529
CID:5070	0.707965
CID:5073	0.780357
CID:5078	NaN
CID:5095	0.777448
CID:5152	0.830119
CID:5161	0.73781
CID:5206	0.626844
CID:5212	0.852941
CID:5245	NaN
CID:5248	NaN
CID:5253	0.831602
CID:5311	0.873529
CID:5314	0.870588
CID:5320	NaN
CID:5328	NaN
CID:5333	NaN
CID:5342	0.444118
CID:5351	NaN
CID:5355	0.867647
CID:5358	0.441177
CID:5359	0.738238
CID:5361	0.696253
CID:5379	NaN
CID:5381	0.752941
CID:5391	0.535928
CID:5401	0.817647
CID:5403	0.830861
CID:5429	0.697329
CID:5440	0.870588
CID:5452	0.867647
CID:5468	0.737382
CID:5472	NaN
CID:5482	NaN
CID:5487	0.89528
CID:5503	0.491177
CID:5504	0.861933
CID:5505	0.726471
CID:5509	0.738238
CID:5510	NaN
CID:5533	0.780357
CID:5546	0.697059
CID:5560	0.896755
CID:5566	0.867647
CID:5568	0.867647
CID:5572	0.870588
CID:5574	0.788235
CID:5576	0.896755
CID:5578	0.665192
CID:5583	0.668142
CID:5584	0.780357
CID:5587	0.785294
CID:5593	0.870588
CID:5596	0.867647
CID:5656	0.867647
CID:5665	NaN
CID:5717	0.817647
CID:5732	0.376471
CID:5734	0.758383
CID:5735	0.5355
CID:5743	0.65129
CID:5745	0.814706
CID:5749	0.870588
CID:5754	NaN
CID:5755	NaN
CID:5756	0.623529
CID:5757	0.730089
CID:5770	0.623529
CID:5775	0.89528
CID:5790	0.663717
CID:5816	0.8625
CID:5819	0.726471
CID:5833	NaN
CID:5850	0.557522
CID:5865	NaN
CID:5870	0.623529
CID:5875	NaN
CID:5878	NaN
CID:5906	NaN
CID:5910	0.870588
CID:5920	0.726471
CID:5936	0.870588
CID:5965	0.867647
CID:5978	NaN
CID:5983	NaN
CID:5991	0.730089
CID:5994	0.626471
CID:5995	NaN
CID:6000	0.208823
CID:6005	0.77819
CID:6013	NaN
CID:6018	0.626471
CID:6024	0.779081
CID:6041	0.811765
CID:6047	0.870588
CID:6058	0.723232
CID:6077	0.59073
CID:6082	NaN
CID:6098	0.455621
CID:6126	NaN
CID:6215	NaN
CID:6230	NaN
CID:6253	0.722696
CID:6256	0.663717
CID:6291	0.623529
CID:6307	0.814706
CID:6476	0.89528
CID:6726	0.80236
CID:6729	0.831858
CID:6741	NaN
CID:6834	0.694643
CID:6883	NaN
CID:7028	0.865174
CID:7099	NaN
CID:7638	NaN
CID:7699	0.485294
CID:7741	NaN
CID:8223	0.88856
CID:8226	NaN
CID:8271	0.502985
CID:8280	0.896755
CID:8550	0.806706
CID:8612	0.625069
CID:8969	0.777448
CID:9034	0.376471
CID:9046	0.623529
CID:9051	NaN
CID:9270	0.626471
CID:9294	0.623529
CID:9346	NaN
CID:9429	0.654867
CID:9433	0.688487
CID:9434	0.870588
CID:9444	0.706133
CID:9565	0.60472
CID:9642	NaN
CID:9782	0.703632
CID:9878	NaN
CID:10180	NaN
CID:10518	0.501493
CID:10531	0.896755
CID:10547	0.870588
CID:10607	NaN
CID:10631	0.623529
CID:10635	0.675439
CID:10770	0.482353
CID:10917	0.667469
CID:11289	0.654229
CID:11291	0.785294
CID:12620	0.882353
CID:13109	0.623529
CID:13769	0.781711
CID:14677	0.788235
CID:15130	NaN
CID:15209	NaN
CID:16231	0.88856
CID:16362	0.870588
CID:16666	0.551622
CID:16960	0.788235
CID:17134	0.663717
CID:19003	0.664706
CID:19861	0.577151
CID:20279	0.7033
CID:20299	0.870588
CID:21233	NaN
CID:23576	0.554572
CID:23897	0.654867
CID:23925	NaN
CID:23994	0.811765
CID:24083	0.814706
CID:24244	NaN
CID:25210	0.817647
CID:25419	0.656547
CID:26035	0.785294
CID:26879	NaN
CID:26987	0.716962
CID:28417	0.67807
CID:28864	0.777448
CID:30323	0.690565
CID:30668	0.89528
CID:30751	NaN
CID:31072	0.52796
CID:31101	0.675959
CID:31304	0.364706
CID:31307	NaN
CID:31378	NaN
CID:31401	NaN
CID:31477	0.833086
CID:31703	NaN
CID:32778	0.60472
CID:33572	0.830119
CID:33741	0.7643
CID:33746	0.597015
CID:33887	0.976471
CID:34040	NaN
CID:34312	0.476471
CID:34633	0.485294
CID:34698	NaN
CID:36314	NaN
CID:36462	NaN
CID:36523	NaN
CID:36811	0.830119
CID:37393	0.463127
CID:37464	0.833086
CID:37542	0.717359
CID:37632	0.610253
CID:37720	NaN
CID:38521	NaN
CID:38853	0.89528
CID:38945	0.508823
CID:39042	0.673273
CID:39147	0.833828
CID:39186	0.814706
CID:39468	0.833086
CID:39507	NaN
CID:39765	NaN
CID:40326	0.482353
CID:40839	NaN
CID:40973	0.705128
CID:41693	0.70944
CID:41744	NaN
CID:41781	0.811765
CID:41867	NaN
CID:42113	0.644561
CID:42890	0.67562
CID:43008	0.647256
CID:43815	0.867647
CID:44093	0.827976
CID:44185	0.720588
CID:47319	0.590465
CID:47472	NaN
CID:47499	0.631268
CID:47641	NaN
CID:48175	0.660767
CID:50192	NaN
CID:50294	0.894477
CID:50599	0.652135
CID:51081	NaN
CID:51634	NaN
CID:52195	0.491177
CID:52421	0.660767
CID:53232	0.862832
CID:53708	NaN
CID:54385	0.785294
CID:54575	0.660767
CID:54687	0.862832
CID:54746	0.64105
CID:54766	0.832344
CID:54841	0.867647
CID:54892	0.89528
CID:55245	NaN
CID:55283	NaN
CID:55891	0.89528
CID:56339	0.494118
CID:56959	0.494118
CID:57363	NaN
CID:57469	0.882353
CID:57697	0.791176
CID:59768	0.817109
CID:60164	0.70023
CID:60169	NaN
CID:60198	0.780236
CID:60464	NaN
CID:60490	0.532836
CID:60648	NaN
CID:60654	0.208823
CID:60700	NaN
CID:60726	0.642296
CID:60750	0.659292
CID:60753	0.811765
CID:60787	NaN
CID:60789	0.810119
CID:60795	0.646995
CID:60815	0.70944
CID:60823	0.732143
CID:60835	0.870588
CID:60838	0.668142
CID:60843	0.666667
CID:60846	0.89528
CID:60852	NaN
CID:60854	0.656544
CID:60855	NaN
CID:60919	0.896755
CID:60921	0.896755
CID:60937	0.723529
CID:60947	NaN
CID:60953	0.758287
CID:60961	0.714704
CID:61635	NaN
CID:62867	0.654867
CID:62886	NaN
CID:62959	NaN
CID:65028	0.844118
CID:65513	0.663205
CID:65833	0.870588
CID:65856	NaN
CID:65863	NaN
CID:65866	0.811765
CID:65981	0.75976
CID:65999	0.788822
CID:68617	0.870588
CID:68723	0.739093
CID:68740	NaN
CID:68844	0.803483
CID:68873	NaN
CID:71158	0.659966
CID:71301	0.833086
CID:71329	NaN
CID:71364	0.696517
CID:71371	0.726471
CID:71384	NaN
CID:71398	0.532836
CID:71616	NaN
CID:72081	0.812684
CID:72281	0.844118
CID:72287	0.864243
CID:74989	0.470502
CID:77991	0.867647
CID:77992	NaN
CID:77993	0.441177
CID:77999	0.756757
CID:82146	NaN
CID:82153	NaN
CID:91270	0.896755
CID:91610	0.60472
CID:92253	0.505882
CID:104758	0.665192
CID:104850	0.817647
CID:104865	0.677691
CID:107807	0.89823
CID:108143	NaN
CID:110634	NaN
CID:110635	NaN
CID:115100	0.896755
CID:115237	0.689982
CID:115355	NaN
CID:119031	0.800445
CID:119182	0.798891
CID:123606	NaN
CID:123619	0.736955
CID:123631	NaN
CID:124087	0.785294
CID:126941	0.663717
CID:129211	0.814706
CID:132706	0.89528
CID:146570	0.828909
CID:147912	NaN
CID:148124	NaN
CID:148192	0.699187
CID:148211	0.217647
CID:149096	NaN
CID:150311	NaN
CID:151166	0.737382
CID:151171	0.872404
CID:152946	NaN
CID:152951	0.656798
CID:156419	NaN
CID:157922	NaN
CID:176870	0.832353
CID:208902	NaN
CID:208908	0.523529
CID:216239	0.773176
CID:216326	0.77577
CID:216457	0.867647
CID:235905	0.766734
CID:247839	NaN
CID:287180	NaN
CID:439213	0.782293
CID:439260	0.841791
CID:439501	0.976471
CID:439693	0.40118
CID:440473	0.844118
CID:441074	0.467647
CID:441140	NaN
CID:441184	0.699225
CID:441207	0.976471
CID:441233	NaN
CID:441278	0.629412
CID:441281	0.788235
CID:441289	NaN
CID:441290	0.226471
CID:441314	0.723529
CID:441341	0.494118
CID:441350	0.438235
CID:441383	NaN
CID:443884	NaN
CID:443940	0.841294
CID:443958	0.536873
CID:443980	NaN
CID:444007	NaN
CID:444020	0.723529
CID:444031	0.708087
CID:444033	0.804054
CID:444036	0.732938
CID:445154	0.738238
CID:446220	0.667581
CID:446541	NaN
CID:448537	0.626471
CID:451668	0.694363
CID:656652	0.695104
CID:656719	0.444118
CID:657298	NaN
CID:667490	0.882353
CID:688561	0.832344
CID:908828	0.658777
CID:941361	0.77003
CID:941651	0.867647
CID:969472	0.5355
CID:1349907	0.814706
CID:1547484	0.775094
CID:1548972	0.864307
CID:1549008	NaN
CID:2733526	0.626471
CID:3000715	0.502488
CID:3001055	NaN
CID:3002977	NaN
CID:3005573	0.626471
CID:3032285	0.361765
CID:3033538	0.811765
CID:3033621	0.536356
CID:3033637	NaN
CID:3033825	NaN
CID:3034010	0.80236
CID:3047758	0.728916
CID:3052776	NaN
CID:3062316	0.712418
CID:3083544	0.832344
CID:3086654	0.867647
CID:4369359	0.639053
CID:5280360	NaN
CID:5280723	NaN
CID:5280954	0.896755
CID:5280961	0.746653
CID:5280962	0.164706
CID:5281004	0.732604
CID:5281040	0.532836
CID:5281042	0.867647
CID:5281071	0.785294
CID:5281078	NaN
CID:5281081	NaN
CID:5281104	NaN
CID:5281106	0.736955
CID:5282054	0.761252
CID:5282226	NaN
CID:5282381	0.726471
CID:5282411	0.723529
CID:5282415	0.729412
CID:5282443	0.791176
CID:5284537	0.736254
CID:5284592	NaN
CID:5284596	0.707965
CID:5284604	0.791176
CID:5284627	0.426254
CID:5288826	0.70649
CID:5310966	0.660749
CID:5311027	NaN
CID:5311066	0.693294
CID:5311067	0.591045
CID:5311447	0.89528
CID:5311507	0.88856
CID:5312154	0.737382
CID:5324346	0.870588
CID:5329102	0.666667
CID:5359268	0.673139
CID:5359371	NaN
CID:5359476	0.685981
CID:5360373	0.709297
CID:5360515	0.705015
CID:5361323	0.373529
CID:5361463	NaN
CID:5362119	0.896755
CID:5362124	0.70904
CID:5362129	0.89528
CID:5362391	0.817647
CID:5381226	0.832353
CID:5462340	0.814706
CID:5484727	NaN
CID:5488548	NaN
CID:5493444	NaN
CID:5702063	NaN
CID:5702160	NaN
CID:6003770	NaN
CID:6178111	NaN
CID:6323490	NaN
CID:6420006	NaN
CID:6436135	NaN
CID:6436173	NaN
CID:6442177	NaN
CID:6443959	NaN
CID:6540478	NaN
CID:6915944	NaN
CID:6918523	NaN
CID:16682734	NaN

## Sheet: 341 diseases
ACTH-Secreting Pituitary Adenoma
AIDS Dementia Complex
Abortion, Habitual
Acquired Immunodeficiency Syndrome
Acute Coronary Syndrome
Acute Kidney Injury
Acute Lung Injury
Adenocarcinoma
Adenoma
Adenoviridae Infections
Adrenal Cortex Neoplasms
Adrenocortical Adenoma
Adrenocortical Carcinoma
Albuminuria
Alopecia
Alzheimer Disease
Amyloidosis
Amyotrophic Lateral Sclerosis
Anemia, Sickle Cell
Angina, Unstable
Anoxia
Antiphospholipid Syndrome
Anus Neoplasms
Anxiety Disorders
Aortic Aneurysm, Abdominal
Aortic Aneurysm, Thoracic
Aortic Valve Insufficiency
Aortic Valve Stenosis
Arrhythmias, Cardiac
Arthritis
Arthritis, Psoriatic
Arthritis, Rheumatoid
Asthma
Astrocytoma
Atherosclerosis
Atrial Fibrillation
Atrophy
Autistic Disorder
Autoimmune Diseases
Azoospermia
Barrett Esophagus
Behcet Syndrome
Biliary Atresia
Biliary Tract Neoplasms
Brain Injuries
Brain Ischemia
Brain Neoplasms
Breast Neoplasms
Burkitt Lymphoma
Burns
Carcinoma
Carcinoma, Basal Cell
Carcinoma, Ductal, Breast
Carcinoma, Ehrlich Tumor
Carcinoma, Embryonal
Carcinoma, Endometrioid
Carcinoma, Hepatocellular
Carcinoma, Neuroendocrine
Carcinoma, Non-Small-Cell Lung
Carcinoma, Renal Cell
Carcinoma, Small Cell
Carcinoma, Squamous Cell
Cardiomegaly
Cardiomyopathies
Cardiomyopathy, Dilated
Cardiomyopathy, Hypertrophic
Cardiovascular Diseases
Carotid Artery Diseases
Cataract
Central Nervous System Diseases
Cerebellar Neoplasms
Cerebral Hemorrhage
Cerebral Infarction
Cervical Intraepithelial Neoplasia
Child Development Disorders, Pervasive
Chlamydia Infections
Cholangiocarcinoma
Cholesteatoma
Chondrodysplasia Punctata
Chordoma
Choriocarcinoma
Cicatrix
Cocaine-Related Disorders
Colitis
Colitis, Ulcerative
Colonic Neoplasms
Colorectal Neoplasms
Colorectal Neoplasms, Hereditary Nonpolyposis
Coronary Artery Disease
Creutzfeldt-Jakob Syndrome
Crohn Disease
Cystic Fibrosis
Cystitis, Interstitial
Dementia
Demyelinating Diseases
Dermatitis, Atopic
Diabetes Complications
Diabetes Mellitus
Diabetes Mellitus, Type 1
Diabetes Mellitus, Type 2
Diabetic Nephropathies
Diabetic Retinopathy
Digestive System Neoplasms
Distal Myopathies
Down Syndrome
Drug-Induced Liver Injury
Dyslipidemias
Dyspepsia
Eclampsia
Eczema
Encephalomyelitis, Autoimmune, Experimental
Endometrial Neoplasms
Endometriosis
Endomyocardial Fibrosis
Eosinophilic Esophagitis
Ependymoma
Esophageal Neoplasms
Eye Abnormalities
Fanconi Anemia
Fatty Liver
Fatty Liver, Alcoholic
Fibrosarcoma
Fibrosis
Focal Epithelial Hyperplasia
Fragile X Syndrome
Frontotemporal Lobar Degeneration
Gastritis, Atrophic
Gastrointestinal Neoplasms
Gerstmann-Straussler-Scheinker Disease
Giant Cell Tumors
Glioblastoma
Glioma
Glomerulonephritis
Glomerulonephritis, IGA
Gout
Graft vs Host Disease
Granulosa Cell Tumor
Graves Disease
HIV Infections
Hamartoma Syndrome, Multiple
Hand, Foot and Mouth Disease
Head and Neck Neoplasms
Hearing Loss
Heart Defects, Congenital
Heart Diseases
Heart Failure
Hemangioma
Hemangiosarcoma
Hematologic Neoplasms
Hepatitis
Hepatitis B
Hepatitis B, Chronic
Hepatitis C
Hepatitis C, Chronic
Hepatitis E
Hepatitis, Chronic
Hepatoblastoma
Hodgkin Disease
Huntington Disease
Hyperglycemia
Hyperlipidemias
Hypertension
Hypertrophy
Hypertrophy, Left Ventricular
Hypopharyngeal Neoplasms
Hypoxia-Ischemia, Brain
Infertility, Male
Inflammation
Inflammatory Bowel Diseases
Influenza, Human
Intellectual Disability
Intracranial Aneurysm
Irritable Bowel Syndrome
Ischemia
Keloid
Keratoconus
Kidney Diseases
Kidney Failure, Chronic
Kidney Neoplasms
Laryngeal Neoplasms
Leiomyoma
Leiomyosarcoma
Leprosy
Leukemia
Leukemia, B-Cell
Leukemia, Biphenotypic, Acute
Leukemia, Lymphocytic, Chronic, B-Cell
Leukemia, Myelogenous, Chronic, BCR-ABL Positive
Leukemia, Myeloid
Leukemia, Myeloid, Acute
Leukemia, Myeloid, Chronic-Phase
Leukemia, Promyelocytic, Acute
Leukemia-Lymphoma, Adult T-Cell
Leukoplakia, Oral
Lichen Planus, Oral
Lipid Metabolism Disorders
Liposarcoma
Liver Cirrhosis
Liver Cirrhosis, Biliary
Liver Diseases
Liver Diseases, Alcoholic
Liver Failure
Liver Neoplasms
Long QT Syndrome
Lung Diseases
Lung Diseases, Interstitial
Lung Neoplasms
Lupus Erythematosus, Systemic
Lupus Nephritis
Lupus Vulgaris
Lymphoma
Lymphoma, B-Cell
Lymphoma, Extranodal NK-T-Cell
Lymphoma, Large B-Cell, Diffuse
Lymphoma, Large-Cell, Anaplastic
Lymphoma, Mantle-Cell
Lymphoma, Non-Hodgkin
Lymphoma, Primary Effusion
Lymphoma, T-Cell
Lymphoproliferative Disorders
Marek Disease
Mastocytosis, Systemic
Medulloblastoma
Melanoma
Meningioma
Mesothelioma
Metabolic Diseases
Mouth Neoplasms
Moyamoya Disease
Multiple Endocrine Neoplasia Type 1
Multiple Myeloma
Multiple Sclerosis
Muscular Disorders, Atrophic
Muscular Dystrophies
Muscular Dystrophy, Duchenne
Muscular Dystrophy, Facioscapulohumeral
Musculoskeletal Abnormalities
Myasthenia Gravis
Mycosis Fungoides
Myelodysplastic Syndromes
Myeloproliferative Disorders
Myocardial Infarction
Myocardial Ischemia
Myocardial Reperfusion Injury
Myocarditis
Myopia
Myositis Ossificans
Myotonic Dystrophy
Nasal Polyps
Nasopharyngeal Neoplasms
Neoplasms
Neoplasms, Germ Cell and Embryonal
Neoplasms, Glandular and Epithelial
Neoplasms, Squamous Cell
Nephrosclerosis
Nerve Sheath Neoplasms
Nervous System Diseases
Neurilemmoma
Neuroblastoma
Neurodegenerative Diseases
Neurofibromatosis 2
Neuroma, Acoustic
Neutropenia
Nevus, Pigmented
Non-alcoholic Fatty Liver Disease
Obesity
Odontogenic Tumors
Oligodendroglioma
Osteoarthritis
Osteolysis
Osteoporosis
Osteosarcoma
Ovarian Neoplasms
Pain
Pancreatic Neoplasms
Panic Disorder
Parkinson Disease
Pemphigus, Benign Familial
Periodontal Diseases
Periodontitis
Pheochromocytoma
Pituitary Neoplasms
Polycystic Kidney Diseases
Polycystic Ovary Syndrome
Polycythemia Vera
Pre-Eclampsia
Precursor B-Cell Lymphoblastic Leukemia-Lymphoma
Precursor Cell Lymphoblastic Leukemia-Lymphoma
Precursor T-Cell Lymphoblastic Leukemia-Lymphoma
Pregnancy, Ectopic
Prion Diseases
Prolactinoma
Prostatic Neoplasms
Psoriasis
Psychotic Disorders
Pulmonary Disease, Chronic Obstructive
Pulmonary Embolism
Pulmonary Fibrosis
RNA Virus Infections
Radiation Injuries
Rectal Neoplasms
Renal Insufficiency
Reperfusion Injury
Retinal Degeneration
Retinal Neovascularization
Retinoblastoma
Rhabdomyosarcoma
Rhinitis, Allergic, Perennial
Salivary Gland Neoplasms
Sarcoma
Sarcoma, Ewing
Sarcoma, Kaposi
Sarcoma, Synovial
Schistosomiasis
Schizophrenia
Scleroderma, Localized
Scleroderma, Systemic
Sepsis
Sezary Syndrome
Sigmoid Neoplasms
Sjogren's Syndrome
Skin Neoplasms
Small Cell Lung Carcinoma
Spinal Cord Injuries
Stomach Diseases
Stomach Neoplasms
Stroke
Supranuclear Palsy, Progressive
Testicular Neoplasms
Thyroid Neoplasms
Tongue Neoplasms
Tourette Syndrome
Toxoplasmosis
Tuberculosis, Pulmonary
Urinary Bladder Neoplasms
Uterine Cervical Neoplasms
Vascular Calcification
Vascular Diseases
Vitiligo
Waldenstrom Macroglobulinemia
Wounds and Injuries

## Sheet: the top 50 predicted results
48	57	57	48	57	48	57	57	48	48	48	48	57	57	57	57	57	57	48	48	57	57	57	48	57	57	48	57	57	48	57	48	57	57	57	57	57	57	57	57	57	48	57	57	57	48	57	57	48	57
57	48	48	57	48	57	326	48	57	57	57	57	48	48	48	48	48	48	57	57	48	48	48	57	48	48	57	48	48	57	48	57	48	48	48	48	48	48	48	48	48	57	48	48	48	57	48	48	57	48
326	326	326	326	326	326	48	326	326	326	326	326	326	326	326	326	326	326	326	326	326	326	326	326	326	326	326	326	326	326	326	326	326	326	326	326	326	326	326	326	326	326	326	326	326	326	326	326	326	326
87	87	87	87	87	87	87	87	87	87	87	87	87	87	87	87	87	87	87	87	87	87	87	87	87	87	87	87	87	87	87	87	87	87	87	87	87	87	87	87	87	87	87	87	87	87	87	87	87	87
207	207	207	207	207	207	207	207	207	224	224	207	207	207	207	207	207	207	224	207	207	207	207	224	207	207	207	207	207	207	207	207	207	207	207	207	207	207	224	207	207	207	207	207	207	207	207	224	207	207
224	224	224	224	224	224	146	224	224	207	207	224	224	224	224	224	224	224	207	224	224	224	224	207	224	224	224	224	224	224	224	224	224	224	224	224	224	224	207	224	224	224	224	224	224	224	224	207	224	224
251	251	251	251	251	251	251	251	251	251	251	251	251	251	251	251	251	251	251	251	251	251	251	251	251	251	251	251	251	251	251	251	251	251	251	251	251	251	251	251	251	251	251	251	251	251	251	251	251	251
273	273	273	273	273	273	293	273	273	273	273	273	273	273	273	273	273	273	273	273	273	273	273	273	273	273	273	273	273	273	273	273	273	273	273	273	273	273	273	273	273	273	273	273	273	273	273	273	273	273
146	146	146	146	293	146	275	146	146	146	146	146	146	146	146	146	146	146	146	146	146	146	146	146	146	146	146	146	146	146	146	146	146	146	146	146	146	146	146	293	146	146	293	146	146	146	293	146	146	146
293	293	293	293	146	293	273	293	293	293	293	293	293	293	293	293	293	293	293	293	293	293	293	293	293	293	293	293	293	293	293	293	293	293	293	293	293	293	293	146	293	293	146	293	293	293	146	293	293	293
275	275	275	275	275	275	132	275	275	275	275	275	275	275	275	275	275	275	275	275	275	275	275	275	275	275	275	275	275	275	275	275	275	275	275	275	275	275	275	275	275	275	275	275	275	275	275	275	275	275
131	131	131	131	131	131	224	131	131	131	131	131	59	131	131	131	59	131	131	131	131	131	131	131	131	131	131	131	131	131	59	59	131	59	59	59	59	59	131	59	131	131	131	131	131	131	131	131	131	59
59	59	59	59	59	59	59	59	59	59	59	59	131	59	59	59	131	59	59	59	59	59	59	59	59	59	59	59	59	59	131	131	59	131	131	131	131	131	59	131	59	59	59	59	59	59	59	59	59	131
60	60	60	60	60	60	62	60	60	60	60	60	60	60	60	60	60	60	60	60	60	60	60	60	60	60	60	60	60	60	60	60	60	60	60	60	60	60	60	60	60	60	60	60	60	60	60	60	60	60
335	335	335	335	335	335	335	335	335	335	335	335	335	335	335	335	335	335	335	335	335	335	335	335	335	335	335	335	335	335	335	335	335	335	335	335	335	335	335	335	335	335	335	335	335	335	335	335	335	335
86	86	86	86	86	86	131	86	86	86	86	86	86	86	86	86	86	86	86	86	86	86	86	86	86	86	86	86	86	86	86	86	86	86	86	86	86	86	86	86	86	86	86	86	86	86	86	86	86	86
62	62	62	62	62	62	117	62	62	62	62	62	62	62	62	62	62	62	62	62	62	62	62	62	62	62	62	62	62	62	62	62	62	62	62	62	62	62	62	62	62	62	62	62	62	62	62	62	62	62
132	132	132	132	132	132	8	132	132	132	132	132	132	132	132	132	132	132	132	132	132	132	132	132	132	132	132	132	132	132	132	132	132	132	132	132	132	132	132	132	132	132	132	132	132	132	132	132	132	132
117	117	117	117	117	117	60	117	117	117	117	117	117	117	117	117	117	117	117	117	117	117	117	117	117	117	117	117	117	117	117	117	117	117	117	117	117	117	117	117	117	117	117	117	117	117	117	117	117	117
142	190	190	142	142	190	336	190	190	190	190	190	190	190	190	190	190	190	190	190	190	190	190	190	190	190	190	190	190	190	190	190	190	190	190	190	142	190	190	190	190	190	190	190	190	190	190	190	190	190
190	142	142	190	190	142	86	142	142	142	142	142	142	142	142	142	142	142	142	142	142	142	142	142	142	142	142	142	142	142	142	142	142	142	142	142	190	142	142	142	142	142	142	142	142	142	142	142	142	142
223	223	223	223	223	223	112	223	223	223	223	223	223	223	223	223	223	223	223	223	223	223	223	223	223	223	223	223	223	223	223	223	223	223	223	223	223	223	223	223	223	223	223	223	223	223	223	223	223	223
113	113	113	113	113	113	190	113	113	113	113	113	113	113	113	113	113	113	113	113	113	113	113	113	113	113	113	113	113	113	113	113	113	113	113	113	113	113	113	113	113	113	113	113	113	113	113	113	113	113
112	112	112	112	112	112	223	112	112	112	112	112	112	112	112	112	112	112	112	112	112	112	112	112	112	112	112	112	112	112	112	112	112	112	112	112	112	112	112	112	112	112	112	112	112	112	112	112	112	112
8	8	8	8	8	8	10	8	8	8	8	8	8	8	8	8	8	8	8	8	8	8	8	8	8	8	8	8	8	8	8	8	8	8	8	8	8	8	8	8	8	8	8	8	8	8	8	8	8	8
211	336	336	336	336	336	272	336	336	336	336	336	336	336	336	336	336	336	336	336	336	336	336	336	336	336	211	336	336	336	336	336	336	336	336	336	336	336	336	336	336	336	336	336	336	336	336	336	336	336
336	211	211	211	211	211	259	330	211	187	211	187	187	211	211	211	330	211	211	211	211	211	211	211	211	211	336	211	187	211	330	211	187	211	211	211	211	211	211	330	211	211	211	211	211	211	211	211	211	211
330	187	187	330	330	187	142	211	187	211	187	211	211	330	187	187	211	187	187	187	187	187	187	187	187	330	187	187	211	187	211	187	211	330	330	330	330	330	187	187	187	187	187	187	187	187	330	187	187	13
187	330	330	187	187	330	330	187	330	13	13	330	330	187	330	13	13	330	13	13	330	330	13	13	330	187	330	330	330	13	187	330	330	187	187	13	187	13	13	211	13	330	330	330	330	13	187	330	330	330
13	13	13	13	13	13	226	13	13	330	51	13	13	13	13	330	187	13	51	330	13	13	330	330	13	13	13	13	13	330	13	13	13	13	13	187	13	187	330	13	330	13	13	13	13	330	51	13	13	187
51	51	51	51	51	51	13	51	51	51	330	51	51	51	51	51	51	51	330	51	51	51	51	51	51	51	51	51	51	51	51	51	51	51	51	51	51	51	51	51	51	51	51	51	51	51	13	51	51	51
272	10	10	10	272	10	315	10	10	272	272	10	10	10	10	272	10	10	10	272	10	272	272	10	10	10	10	10	10	10	10	10	10	272	10	10	10	272	10	10	10	10	10	10	10	272	272	10	10	10
10	272	272	272	10	272	51	272	272	10	10	272	272	272	272	10	272	272	272	10	272	10	10	272	272	272	272	272	272	272	272	272	272	10	272	272	272	10	272	272	272	272	272	272	272	10	10	272	272	272
259	259	259	259	259	259	158	259	259	259	259	259	259	259	259	259	259	259	259	259	259	259	259	259	259	259	259	259	259	259	259	259	259	259	259	259	259	259	259	259	259	259	259	259	259	259	259	259	259	259
210	210	210	210	210	210	286	210	210	210	210	210	210	210	210	210	210	210	210	210	210	210	210	210	210	210	210	210	210	210	210	210	210	210	210	210	210	210	210	210	210	210	210	210	210	210	210	210	210	210
233	233	240	233	233	240	306	233	240	240	240	233	240	233	233	233	233	233	240	240	240	184	240	240	233	233	233	240	240	240	233	240	240	233	240	233	233	233	240	233	233	233	233	233	233	240	184	233	233	233
240	240	233	240	240	233	52	240	184	184	184	240	233	240	240	240	240	240	184	233	233	233	233	184	240	240	240	233	184	306	240	233	233	240	233	240	240	240	233	240	240	240	240	240	240	184	233	240	240	240
184	184	184	184	184	184	153	184	233	233	306	184	184	184	184	184	184	184	306	184	184	306	184	233	184	184	184	184	233	184	184	184	184	184	184	184	184	184	184	184	184	184	184	184	184	233	240	184	184	184
306	306	306	306	306	306	187	306	306	306	233	306	306	306	306	306	306	306	233	306	306	240	306	306	306	306	306	306	306	233	306	306	306	306	306	306	306	306	306	306	306	306	306	306	306	306	306	306	306	306
212	212	212	153	212	212	38	212	212	212	212	212	212	212	212	212	153	212	212	212	212	212	212	212	212	212	212	212	212	212	212	212	212	212	212	153	153	212	212	153	212	212	212	212	212	212	212	212	212	212
153	153	153	212	153	153	128	153	153	153	153	153	153	153	153	153	212	153	153	153	153	153	153	153	153	153	153	153	153	153	153	153	153	153	153	212	212	153	153	212	153	153	153	153	153	153	153	153	153	153
242	242	242	242	226	242	184	242	242	242	242	242	242	242	242	242	242	242	242	242	242	226	242	242	242	242	242	242	242	242	242	242	242	242	242	242	242	242	242	242	242	242	242	242	242	242	226	242	242	242
226	226	226	226	242	226	233	226	226	226	226	226	226	226	226	226	226	226	226	226	226	231	226	226	226	226	226	226	226	226	226	226	226	226	226	226	226	226	226	226	226	226	226	226	226	226	242	226	226	226
231	231	231	231	231	231	156	231	231	231	231	231	231	231	231	231	231	231	231	231	231	242	231	315	231	231	315	231	231	231	231	231	231	231	231	231	231	231	231	231	315	315	231	231	231	231	231	231	231	231
250	250	250	250	315	315	34	250	250	250	315	315	250	315	315	315	250	315	250	315	250	151	250	250	250	315	231	250	315	315	250	250	250	250	250	250	250	250	315	250	231	231	315	250	250	250	151	250	315	250
315	315	315	315	250	250	120	315	315	315	250	250	315	250	250	250	315	151	315	250	315	250	315	231	315	250	250	315	250	250	315	315	315	315	315	315	315	315	250	315	250	250	250	315	315	315	250	315	250	315
151	151	151	151	151	151	113	151	151	151	151	151	151	151	151	151	151	250	151	151	151	315	151	151	151	151	151	151	151	151	151	151	151	151	151	151	151	151	151	151	151	151	151	151	151	151	315	151	151	151
38	38	38	38	38	38	211	38	38	38	38	38	38	38	38	38	38	38	38	38	38	38	38	38	38	38	38	38	38	38	38	38	38	38	38	38	38	38	38	38	38	38	38	38	38	38	38	38	38	38
208	208	208	208	208	208	33	168	208	208	208	208	208	208	208	208	208	208	208	208	208	158	208	208	208	208	208	208	208	208	208	208	208	208	208	208	208	208	208	208	208	208	208	208	208	208	208	208	208	208
228	158	168	168	168	168	212	208	158	158	158	168	168	158	158	158	168	158	158	158	168	208	168	286	168	168	168	168	168	158	168	168	168	168	168	286	168	168	158	168	158	168	158	168	168	158	228	168	168	168
[truncated: 781 more columns]
